# Supplementary material for: 4,4′-Di-tert-butyl-2,2′-[(3aRS,7aRS)-2,3,3a,4,5,6,7,7a-octa­hydro-1H-1,3-benzimidazole-1,3-di­yl)bis­(methyl­ene)]diphenol
Source: Acta Crystallogr Sect E Struct Rep Online. 2011 Oct 12;67(Pt 11):o2923. doi: 10.1107/S1600536811039171 (PMC3247337; doi:10.1107/S1600536811039171)
Supplement: Supplementary file 1 [file e-67-o2923-sup1.cif]

##############################################################################
#                                                                            #
# This CIF contains the data in a paper accepted for publication in          #
# Acta Crystallographica Section E. It conforms to the requirements of       #
# Notes for Authors for Acta Crystallographica Section E, and has been       #
# peer reviewed under the auspices of the IUCr Commission on Journals.       #
#                                                                            #
# Full details of the Crystallographic Information File format               #
# are given in the paper "The Crystallographic Information File (CIF):       #
# a New Standard Archive File for Crystallography" by S. R. Hall, F. H.      #
# Allen and I. D. Brown [Acta Cryst. (1991), A47, 655-685].                  #
#                                                                            #
# The current version of the core CIF dictionary is obtainable from          #
# ftp://ftp.iucr.org/pub/cif_core.dic.                                       #
#                                                                            #
# Software is freely available for graphical display of the structure(s)     #
# in this CIF. For information consult the CIF software page                 #
# http://www.iucr.org/resources/cif/software.                                #
#                                                                            #
# This file may be used for bona fide research purposes within the           #
# scientific community so long as proper attribution is given to the journal # 
# article from which it was obtained.                                        #
#                                                                            #
##############################################################################
data_I
_audit_creation_method     SHELXL-97
_chemical_name_systematic
;
4,4'-Di-<i>tert</i>-butyl-2,2'-[(3a<i>RS</i>,7a<i>RS</i>)-2,3,3a,4,5,6,7,7a-
octahydro-1<i>H</i>-1,3-benzimidazole-1,3-diyl)bis(methylene)]diphenol
;
_chemical_name_common     ?
_chemical_formula_moiety     'C29 H42 N2 O2'
_chemical_formula_sum     'C29 H42 N2 O2'
_chemical_formula_iupac     'C29 H42 N2 O2'
_chemical_formula_weight     450.65
_chemical_melting_point     ?
_symmetry_cell_setting     triclinic
_symmetry_space_group_name_H-M     'P -1'
_symmetry_space_group_name_hall     '-P 1'
loop_
    _symmetry_equiv_pos_as_xyz
    'x, y, z'
    '-x, -y, -z'
_cell_length_a     6.2383(2)
_cell_length_b     14.2296(5)
_cell_length_c     15.6530(6)
_cell_angle_alpha     105.942(3)
_cell_angle_beta     95.737(3)
_cell_angle_gamma     98.041(3)
_cell_volume     1308.87(8)
_cell_formula_units_Z     2
_cell_measurement_reflns_used     9605
_cell_measurement_theta_min     2.9651
_cell_measurement_theta_max     67.1638
_cell_measurement_temperature     119.9
_exptl_crystal_description     prism
_exptl_crystal_colour     colourless
_exptl_crystal_size_max     0.2230
_exptl_crystal_size_mid     0.0953
_exptl_crystal_size_min     0.0746
_exptl_crystal_density_diffrn     1.143
_exptl_crystal_density_meas     ?
_exptl_crystal_density_method     'not measured'
_exptl_crystal_F_000     492
_exptl_absorpt_coefficient_mu     0.548
_exptl_absorpt_correction_type     analytical
_exptl_absorpt_process_details
;
(CrysAlis PRO; Agilent, 2011)
;
_exptl_absorpt_correction_T_min     0.246
_exptl_absorpt_correction_T_max     0.581
_exptl_special_details     ?
_diffrn_ambient_temperature     119.9
_diffrn_radiation_type     'Cu K\a'
_diffrn_radiation_wavelength     1.5418
_diffrn_radiation_source     'Enhance Ultra (Cu) X-ray Source'
_diffrn_radiation_monochromator     'mirror'
_diffrn_measurement_device_type     'Agilent Xcalibur Atlas Gemini Ultra'
_diffrn_measurement_method
;
Rotation method data acquisition using \w
;
_diffrn_detector_area_resol_mean     10.3784
_diffrn_reflns_number     28373
_diffrn_reflns_av_R_equivalents     0.1389
_diffrn_reflns_av_sigmaI/netI     0.0711
_diffrn_reflns_theta_min     2.97
_diffrn_reflns_theta_max     67.27
_diffrn_reflns_theta_full     67.27
_diffrn_measured_fraction_theta_max     0.993
_diffrn_measured_fraction_theta_full     0.993
_diffrn_reflns_limit_h_min     -7
_diffrn_reflns_limit_h_max     7
_diffrn_reflns_limit_k_min     -17
_diffrn_reflns_limit_k_max     17
_diffrn_reflns_limit_l_min     -18
_diffrn_reflns_limit_l_max     18
_diffrn_standards_number     ?
_diffrn_standards_interval_count     ?
_diffrn_standards_interval_time     ?
_diffrn_standards_decay_%     ?
_refine_special_details
;
Refinement of <i>F</i>^2^ against ALL reflections. The weighted <i>R</i>-factor
<i>wR</i> and goodness of fit <i>S</i> are based on <i>F</i>^2^, conventional
<i>R</i>-factors <i>R</i> are based on <i>F</i>, with <i>F</i> set to zero for
negative <i>F</i>^2^. The threshold expression of <i>F</i>^2^ >
\s(<i>F</i>^2^) is used only for calculating <i>R</i>-factors(gt) <i>etc</i>.
and is not relevant to the choice of reflections for refinement.
<i>R</i>-factors based on <i>F</i>^2^ are statistically about twice as large
as those based on <i>F</i>, and <i>R</i>- factors based on ALL data will be
even larger. The H atoms were all located in a difference map, but those
attached to carbon atoms were repositioned geometrically. The isotropic
temperature parameters of hydrogen atoms were calculated as 1.2*<i>U</i>~eq~
of the parent atom. The distance between hydrogen and oxygen atom in hydroxyl
group was fixed to the distance 0.87 \%A.
;
_reflns_number_total     4676
_reflns_number_gt     3632
_reflns_threshold_expression     I>2\s(I)
_refine_ls_structure_factor_coef     Fsqd
_refine_ls_matrix_type     full
_refine_ls_R_factor_all     0.0688
_refine_ls_R_factor_gt     0.0535
_refine_ls_wR_factor_gt     0.1309
_refine_ls_wR_factor_ref     0.1429
_refine_ls_goodness_of_fit_ref     1.014
_refine_ls_restrained_S_all     1.014
_refine_ls_number_reflns     4676
_refine_ls_number_parameters     304
_refine_ls_number_restraints     2
_refine_ls_hydrogen_treatment     constr
_refine_ls_weighting_scheme     calc
_refine_ls_weighting_details
         'calc w=1/[\s^2^(Fo^2^)+(0.0802P)^2^+0.0000P] where P=(Fo^2^+2Fc^2^)/3'
_atom_sites_solution_hydrogens     geom
_atom_sites_solution_primary     direct
_atom_sites_solution_secondary     difmap
_refine_ls_shift/su_max     0.000
_refine_ls_shift/su_mean     0.000
_refine_diff_density_max     0.212
_refine_diff_density_min     -0.268
_refine_ls_extinction_method     none
_refine_ls_extinction_coef     ?
loop_
    _atom_type_symbol
    _atom_type_description
    _atom_type_scat_dispersion_real
    _atom_type_scat_dispersion_imag
    _atom_type_scat_source
    'C' 'C' 0.0181 0.0091
                         'International Tables Vol C Tables 4.2.6.8 and 6.1.1.4'
    'H' 'H' 0.0000 0.0000
                         'International Tables Vol C Tables 4.2.6.8 and 6.1.1.4'
    'N' 'N' 0.0311 0.0180
                         'International Tables Vol C Tables 4.2.6.8 and 6.1.1.4'
    'O' 'O' 0.0492 0.0322
                         'International Tables Vol C Tables 4.2.6.8 and 6.1.1.4'
_computing_data_collection     'Crysalis PRO (Agilent, 2011)'
_computing_cell_refinement     'Crysalis PRO (Agilent, 2011)'
_computing_data_reduction     'Crysalis PRO (Agilent, 2011)'
_computing_structure_solution     'SHELXS97 (Sheldrick, 2008)'
_computing_structure_refinement     'SHELXL97 (Sheldrick, 2008)'
_computing_molecular_graphics     'DIAMOND (Brandenburg & Putz, 2005)'
_computing_publication_material     'publCIF (Westrip, 2010)'
loop_
    _atom_site_type_symbol
    _atom_site_label
    _atom_site_fract_x
    _atom_site_fract_y
    _atom_site_fract_z
    _atom_site_U_iso_or_equiv
    _atom_site_adp_type
    _atom_site_calc_flag
    _atom_site_refinement_flags
    _atom_site_occupancy
    _atom_site_symmetry_multiplicity
    _atom_site_disorder_assembly
    _atom_site_disorder_group
    O O1 0.7423(2) 0.60526(9) 0.68014(9) 0.0334(3) Uani d D 1 1 . .
    H H1O1 0.6083 0.5598 0.6803 0.040 Uiso d RD 1 1 . .
    O O2 -0.2846(2) 0.45402(10) 0.80993(9) 0.0357(3) Uani d D 1 1 . .
    H H1O2 -0.1676 0.4721 0.7865 0.043 Uiso d RD 1 1 . .
    N N1 0.3185(2) 0.53749(10) 0.67034(9) 0.0253(3) Uani d . 1 1 . .
    N N2 0.1289(2) 0.48505(10) 0.77727(9) 0.0244(3) Uani d . 1 1 . .
    C C1 0.2544(3) 0.57266(12) 0.76055(11) 0.0266(4) Uani d . 1 1 . .
    H H1A 0.3831 0.6001 0.8055 0.032 Uiso calc R 1 1 . .
    H H1B 0.1650 0.6235 0.7624 0.032 Uiso calc R 1 1 . .
    C C2 0.1894(3) 0.39934(12) 0.71235(11) 0.0253(4) Uani d . 1 1 . .
    H H2 0.3379 0.3924 0.7336 0.030 Uiso calc R 1 1 . .
    C C3 0.0424(3) 0.29864(12) 0.68838(11) 0.0306(4) Uani d . 1 1 . .
    H H3A -0.1059 0.3035 0.6670 0.037 Uiso calc R 1 1 . .
    H H3B 0.0398 0.2748 0.7407 0.037 Uiso calc R 1 1 . .
    C C4 0.1353(4) 0.22741(14) 0.61467(13) 0.0379(4) Uani d . 1 1 . .
    H H4A 0.2772 0.2182 0.6392 0.045 Uiso calc R 1 1 . .
    H H4B 0.0393 0.1633 0.5958 0.045 Uiso calc R 1 1 . .
    C C5 0.1597(4) 0.26467(14) 0.53294(13) 0.0403(5) Uani d . 1 1 . .
    H H5A 0.0157 0.2649 0.5033 0.048 Uiso calc R 1 1 . .
    H H5B 0.2295 0.2195 0.4908 0.048 Uiso calc R 1 1 . .
    C C6 0.2954(3) 0.36938(14) 0.55839(12) 0.0363(4) Uani d . 1 1 . .
    H H6A 0.4458 0.3683 0.5803 0.044 Uiso calc R 1 1 . .
    H H6B 0.2942 0.3937 0.5062 0.044 Uiso calc R 1 1 . .
    C C7 0.1961(3) 0.43638(12) 0.63083(11) 0.0280(4) Uani d . 1 1 . .
    H H7 0.0469 0.4394 0.6068 0.034 Uiso calc R 1 1 . .
    C C8 0.2926(3) 0.60451(12) 0.61501(11) 0.0276(4) Uani d . 1 1 . .
    H H8A 0.1475 0.6216 0.6156 0.033 Uiso calc R 1 1 . .
    H H8B 0.3069 0.5710 0.5534 0.033 Uiso calc R 1 1 . .
    C C9 0.4626(3) 0.69832(12) 0.64956(11) 0.0255(4) Uani d . 1 1 . .
    C C10 0.6796(3) 0.69352(12) 0.67912(11) 0.0263(4) Uani d . 1 1 . .
    C C11 0.8342(3) 0.77961(13) 0.70752(11) 0.0299(4) Uani d . 1 1 . .
    H H11 0.9777 0.7768 0.7279 0.036 Uiso calc R 1 1 . .
    C C12 0.7777(3) 0.87005(13) 0.70595(11) 0.0290(4) Uani d . 1 1 . .
    H H12 0.8842 0.9270 0.7254 0.035 Uiso calc R 1 1 . .
    C C13 0.5642(3) 0.87735(12) 0.67573(11) 0.0268(4) Uani d . 1 1 . .
    C C14 0.4105(3) 0.78981(12) 0.64918(11) 0.0263(4) Uani d . 1 1 . .
    H H14 0.2662 0.7930 0.6303 0.032 Uiso calc R 1 1 . .
    C C15 0.4973(3) 0.97661(13) 0.67471(12) 0.0323(4) Uani d . 1 1 . .
    C C16 0.4002(4) 1.01787(15) 0.76044(15) 0.0449(5) Uani d . 1 1 . .
    H H16A 0.2771 0.9708 0.7636 0.058 Uiso calc R 1 1 . .
    H H16B 0.3534 1.0791 0.7597 0.058 Uiso calc R 1 1 . .
    H H16C 0.5090 1.0295 0.8118 0.058 Uiso calc R 1 1 . .
    C C17 0.3244(4) 0.96239(14) 0.59319(14) 0.0426(5) Uani d . 1 1 . .
    H H17A 0.1925 0.9222 0.5988 0.055 Uiso calc R 1 1 . .
    H H17B 0.3783 0.9302 0.5393 0.055 Uiso calc R 1 1 . .
    H H17C 0.2942 1.0259 0.5905 0.055 Uiso calc R 1 1 . .
    C C18 0.6922(4) 1.05243(15) 0.67086(17) 0.0472(5) Uani d . 1 1 . .
    H H18A 0.6425 1.1116 0.6653 0.061 Uiso calc R 1 1 . .
    H H18B 0.7620 1.0252 0.6200 0.061 Uiso calc R 1 1 . .
    H H18C 0.7948 1.0682 0.7249 0.061 Uiso calc R 1 1 . .
    C C19 0.1725(3) 0.48777(12) 0.87265(11) 0.0260(4) Uani d . 1 1 . .
    H H19A 0.1612 0.5529 0.9106 0.031 Uiso calc R 1 1 . .
    H H19B 0.3203 0.4765 0.8860 0.031 Uiso calc R 1 1 . .
    C C20 0.0128(3) 0.41008(12) 0.89290(11) 0.0259(4) Uani d . 1 1 . .
    C C21 -0.2101(3) 0.39674(13) 0.85995(11) 0.0288(4) Uani d . 1 1 . .
    C C22 -0.3563(3) 0.32395(13) 0.87683(12) 0.0321(4) Uani d . 1 1 . .
    H H22 -0.5041 0.3147 0.8546 0.039 Uiso calc R 1 1 . .
    C C23 -0.2838(3) 0.26467(13) 0.92669(12) 0.0299(4) Uani d . 1 1 . .
    H H23 -0.3847 0.2161 0.9374 0.036 Uiso calc R 1 1 . .
    C C24 -0.0639(3) 0.27594(12) 0.96120(11) 0.0269(4) Uani d . 1 1 . .
    C C25 0.0807(3) 0.34982(12) 0.94307(10) 0.0256(4) Uani d . 1 1 . .
    H H25 0.2283 0.3592 0.9655 0.031 Uiso calc R 1 1 . .
    C C26 0.0192(3) 0.20602(13) 1.01118(11) 0.0304(4) Uani d . 1 1 . .
    C C27 -0.1570(3) 0.16459(15) 1.05918(13) 0.0388(4) Uani d . 1 1 . .
    H H27A -0.2092 0.2185 1.0983 0.050 Uiso calc R 1 1 . .
    H H27B -0.0958 0.1260 1.0938 0.050 Uiso calc R 1 1 . .
    H H27C -0.2763 0.1233 1.0155 0.050 Uiso calc R 1 1 . .
    C C28 0.0852(4) 0.11927(15) 0.94238(13) 0.0417(5) Uani d . 1 1 . .
    H H28A 0.1450 0.0767 0.9729 0.054 Uiso calc R 1 1 . .
    H H28B 0.1930 0.1446 0.9109 0.054 Uiso calc R 1 1 . .
    H H28C -0.0413 0.0823 0.9004 0.054 Uiso calc R 1 1 . .
    C C29 0.2192(3) 0.25932(15) 1.08137(12) 0.0367(4) Uani d . 1 1 . .
    H H29A 0.1840 0.3173 1.1218 0.048 Uiso calc R 1 1 . .
    H H29B 0.3383 0.2785 1.0518 0.048 Uiso calc R 1 1 . .
    H H29C 0.2609 0.2155 1.1145 0.048 Uiso calc R 1 1 . .
loop_
    _atom_site_aniso_label
    _atom_site_aniso_U_11
    _atom_site_aniso_U_22
    _atom_site_aniso_U_33
    _atom_site_aniso_U_12
    _atom_site_aniso_U_13
    _atom_site_aniso_U_23
    O1 0.0310(6) 0.0344(6) 0.0392(7) 0.0074(5) 0.0080(5) 0.0162(5)
    O2 0.0280(6) 0.0433(7) 0.0428(7) 0.0066(5) 0.0077(5) 0.0232(6)
    N1 0.0319(7) 0.0244(7) 0.0210(7) 0.0028(6) 0.0063(5) 0.0091(5)
    N2 0.0295(7) 0.0236(7) 0.0192(7) 0.0032(5) 0.0046(5) 0.0053(5)
    C1 0.0319(8) 0.0250(8) 0.0217(8) 0.0031(7) 0.0061(7) 0.0050(6)
    C2 0.0320(8) 0.0243(8) 0.0193(8) 0.0048(7) 0.0053(6) 0.0052(6)
    C3 0.0390(9) 0.0276(8) 0.0239(8) -0.0001(7) 0.0072(7) 0.0071(7)
    C4 0.0531(11) 0.0270(9) 0.0314(10) 0.0018(8) 0.0096(8) 0.0062(7)
    C5 0.0603(13) 0.0302(9) 0.0262(9) 0.0008(9) 0.0121(9) 0.0029(8)
    C6 0.0512(11) 0.0321(9) 0.0246(9) 0.0017(8) 0.0127(8) 0.0071(7)
    C7 0.0340(9) 0.0264(8) 0.0224(8) 0.0006(7) 0.0044(7) 0.0072(7)
    C8 0.0319(8) 0.0285(8) 0.0230(8) 0.0009(7) 0.0025(7) 0.0112(7)
    C9 0.0285(8) 0.0294(8) 0.0191(8) 0.0017(7) 0.0063(6) 0.0086(6)
    C10 0.0293(8) 0.0320(9) 0.0215(8) 0.0063(7) 0.0099(6) 0.0113(7)
    C11 0.0262(8) 0.0398(10) 0.0240(8) 0.0024(7) 0.0056(7) 0.0110(7)
    C12 0.0304(9) 0.0311(9) 0.0224(8) -0.0026(7) 0.0055(7) 0.0059(7)
    C13 0.0311(8) 0.0289(8) 0.0200(8) 0.0016(7) 0.0074(6) 0.0069(6)
    C14 0.0273(8) 0.0308(8) 0.0228(8) 0.0032(7) 0.0059(6) 0.0113(7)
    C15 0.0366(9) 0.0272(9) 0.0319(9) 0.0033(7) 0.0080(7) 0.0068(7)
    C16 0.0506(12) 0.0362(10) 0.0434(11) 0.0067(9) 0.0140(9) 0.0024(9)
    C17 0.0557(12) 0.0296(9) 0.0424(11) 0.0083(8) -0.0004(9) 0.0126(8)
    C18 0.0463(11) 0.0354(10) 0.0626(14) 0.0005(9) 0.0120(10) 0.0208(10)
    C19 0.0285(8) 0.0285(8) 0.0193(8) 0.0031(6) 0.0047(6) 0.0047(6)
    C20 0.0308(8) 0.0280(8) 0.0179(7) 0.0050(7) 0.0072(6) 0.0039(6)
    C21 0.0299(9) 0.0331(9) 0.0246(8) 0.0082(7) 0.0072(7) 0.0081(7)
    C22 0.0273(8) 0.0365(9) 0.0331(9) 0.0044(7) 0.0074(7) 0.0106(8)
    C23 0.0312(9) 0.0297(8) 0.0278(9) 0.0002(7) 0.0100(7) 0.0075(7)
    C24 0.0348(9) 0.0275(8) 0.0173(7) 0.0040(7) 0.0078(7) 0.0043(6)
    C25 0.0285(8) 0.0300(8) 0.0169(7) 0.0032(7) 0.0056(6) 0.0045(6)
    C26 0.0394(9) 0.0300(9) 0.0222(8) 0.0043(7) 0.0071(7) 0.0083(7)
    C27 0.0463(11) 0.0394(10) 0.0343(10) 0.0032(8) 0.0105(8) 0.0170(8)
    C28 0.0588(13) 0.0361(10) 0.0316(10) 0.0154(9) 0.0094(9) 0.0077(8)
    C29 0.0451(11) 0.0405(10) 0.0261(9) 0.0045(8) 0.0028(8) 0.0147(8)
_geom_special_details
;
All e.s.d.'s (except the e.s.d. in the dihedral angle between two l.s. planes)
are estimated using the full covariance matrix. The cell e.s.d.'s are taken
into account individually in the estimation of e.s.d.'s in distances, angles
and torsion angles; correlations between e.s.d.'s in cell parameters are only
used when they are defined by crystal symmetry. An approximate (isotropic)
treatment of cell e.s.d.'s is used for estimating e.s.d.'s involving l.s.
planes.
;
loop_
    _geom_bond_atom_site_label_1
    _geom_bond_atom_site_label_2
    _geom_bond_site_symmetry_2
    _geom_bond_distance
    _geom_bond_publ_flag
    O1 C10 . 1.370(2) ?
    O1 H1O1 . 0.9834 ?
    O2 C21 . 1.370(2) ?
    O2 H1O2 . 0.8859 ?
    N1 C7 . 1.465(2) ?
    N1 C8 . 1.468(2) ?
    N1 C1 . 1.478(2) ?
    N2 C1 . 1.477(2) ?
    N2 C2 . 1.479(2) ?
    N2 C19 . 1.479(2) ?
    C1 H1A . 0.9700 ?
    C1 H1B . 0.9700 ?
    C2 C7 . 1.510(2) ?
    C2 C3 . 1.518(2) ?
    C2 H2 . 0.9800 ?
    C3 C4 . 1.533(3) ?
    C3 H3A . 0.9700 ?
    C3 H3B . 0.9700 ?
    C4 C5 . 1.526(3) ?
    C4 H4A . 0.9700 ?
    C4 H4B . 0.9700 ?
    C5 C6 . 1.533(3) ?
    C5 H5A . 0.9700 ?
    C5 H5B . 0.9700 ?
    C6 C7 . 1.514(3) ?
    C6 H6A . 0.9700 ?
    C6 H6B . 0.9700 ?
    C7 H7 . 0.9800 ?
    C8 C9 . 1.514(2) ?
    C8 H8A . 0.9700 ?
    C8 H8B . 0.9700 ?
    C9 C14 . 1.387(2) ?
    C9 C10 . 1.404(2) ?
    C10 C11 . 1.383(3) ?
    C11 C12 . 1.387(3) ?
    C11 H11 . 0.9300 ?
    C12 C13 . 1.396(2) ?
    C12 H12 . 0.9300 ?
    C13 C14 . 1.395(2) ?
    C13 C15 . 1.531(2) ?
    C14 H14 . 0.9300 ?
    C15 C18 . 1.526(3) ?
    C15 C16 . 1.530(3) ?
    C15 C17 . 1.534(3) ?
    C16 H16A . 0.9600 ?
    C16 H16B . 0.9600 ?
    C16 H16C . 0.9600 ?
    C17 H17A . 0.9600 ?
    C17 H17B . 0.9600 ?
    C17 H17C . 0.9600 ?
    C18 H18A . 0.9600 ?
    C18 H18B . 0.9600 ?
    C18 H18C . 0.9600 ?
    C19 C20 . 1.504(2) ?
    C19 H19A . 0.9700 ?
    C19 H19B . 0.9700 ?
    C20 C25 . 1.391(2) ?
    C20 C21 . 1.402(2) ?
    C21 C22 . 1.382(3) ?
    C22 C23 . 1.387(3) ?
    C22 H22 . 0.9300 ?
    C23 C24 . 1.393(2) ?
    C23 H23 . 0.9300 ?
    C24 C25 . 1.396(2) ?
    C24 C26 . 1.537(2) ?
    C25 H25 . 0.9300 ?
    C26 C29 . 1.531(3) ?
    C26 C27 . 1.532(3) ?
    C26 C28 . 1.534(3) ?
    C27 H27A . 0.9600 ?
    C27 H27B . 0.9600 ?
    C27 H27C . 0.9600 ?
    C28 H28A . 0.9600 ?
    C28 H28B . 0.9600 ?
    C28 H28C . 0.9600 ?
    C29 H29A . 0.9600 ?
    C29 H29B . 0.9600 ?
    C29 H29C . 0.9600 ?
loop_
    _geom_angle_atom_site_label_1
    _geom_angle_atom_site_label_2
    _geom_angle_atom_site_label_3
    _geom_angle_site_symmetry_1
    _geom_angle_site_symmetry_3
    _geom_angle
    _geom_angle_publ_flag
    C10 O1 H1O1 . . 106.4 ?
    C21 O2 H1O2 . . 102.7 ?
    C7 N1 C8 . . 114.76(13) ?
    C7 N1 C1 . . 105.78(13) ?
    C8 N1 C1 . . 113.91(13) ?
    C1 N2 C2 . . 104.36(12) ?
    C1 N2 C19 . . 111.45(12) ?
    C2 N2 C19 . . 115.31(12) ?
    N2 C1 N1 . . 106.28(12) ?
    N2 C1 H1A . . 110.5 ?
    N1 C1 H1A . . 110.5 ?
    N2 C1 H1B . . 110.5 ?
    N1 C1 H1B . . 110.5 ?
    H1A C1 H1B . . 108.7 ?
    N2 C2 C7 . . 100.86(12) ?
    N2 C2 C3 . . 119.27(14) ?
    C7 C2 C3 . . 110.48(13) ?
    N2 C2 H2 . . 108.6 ?
    C7 C2 H2 . . 108.6 ?
    C3 C2 H2 . . 108.6 ?
    C2 C3 C4 . . 107.44(15) ?
    C2 C3 H3A . . 110.2 ?
    C4 C3 H3A . . 110.2 ?
    C2 C3 H3B . . 110.2 ?
    C4 C3 H3B . . 110.2 ?
    H3A C3 H3B . . 108.5 ?
    C5 C4 C3 . . 112.87(16) ?
    C5 C4 H4A . . 109.0 ?
    C3 C4 H4A . . 109.0 ?
    C5 C4 H4B . . 109.0 ?
    C3 C4 H4B . . 109.0 ?
    H4A C4 H4B . . 107.8 ?
    C4 C5 C6 . . 112.16(15) ?
    C4 C5 H5A . . 109.2 ?
    C6 C5 H5A . . 109.2 ?
    C4 C5 H5B . . 109.2 ?
    C6 C5 H5B . . 109.2 ?
    H5A C5 H5B . . 107.9 ?
    C7 C6 C5 . . 108.19(16) ?
    C7 C6 H6A . . 110.1 ?
    C5 C6 H6A . . 110.1 ?
    C7 C6 H6B . . 110.1 ?
    C5 C6 H6B . . 110.1 ?
    H6A C6 H6B . . 108.4 ?
    N1 C7 C2 . . 101.63(13) ?
    N1 C7 C6 . . 115.78(15) ?
    C2 C7 C6 . . 111.66(14) ?
    N1 C7 H7 . . 109.1 ?
    C2 C7 H7 . . 109.1 ?
    C6 C7 H7 . . 109.1 ?
    N1 C8 C9 . . 111.07(13) ?
    N1 C8 H8A . . 109.4 ?
    C9 C8 H8A . . 109.4 ?
    N1 C8 H8B . . 109.4 ?
    C9 C8 H8B . . 109.4 ?
    H8A C8 H8B . . 108.0 ?
    C14 C9 C10 . . 118.58(15) ?
    C14 C9 C8 . . 121.12(15) ?
    C10 C9 C8 . . 120.25(15) ?
    O1 C10 C11 . . 119.16(15) ?
    O1 C10 C9 . . 121.45(15) ?
    C11 C10 C9 . . 119.38(15) ?
    C10 C11 C12 . . 120.79(16) ?
    C10 C11 H11 . . 119.6 ?
    C12 C11 H11 . . 119.6 ?
    C11 C12 C13 . . 121.37(15) ?
    C11 C12 H12 . . 119.3 ?
    C13 C12 H12 . . 119.3 ?
    C14 C13 C12 . . 116.71(15) ?
    C14 C13 C15 . . 120.97(15) ?
    C12 C13 C15 . . 122.28(15) ?
    C9 C14 C13 . . 123.14(16) ?
    C9 C14 H14 . . 118.4 ?
    C13 C14 H14 . . 118.4 ?
    C18 C15 C16 . . 108.66(16) ?
    C18 C15 C13 . . 111.78(15) ?
    C16 C15 C13 . . 108.71(15) ?
    C18 C15 C17 . . 108.22(16) ?
    C16 C15 C17 . . 108.85(17) ?
    C13 C15 C17 . . 110.56(14) ?
    C15 C16 H16A . . 109.5 ?
    C15 C16 H16B . . 109.5 ?
    H16A C16 H16B . . 109.5 ?
    C15 C16 H16C . . 109.5 ?
    H16A C16 H16C . . 109.5 ?
    H16B C16 H16C . . 109.5 ?
    C15 C17 H17A . . 109.5 ?
    C15 C17 H17B . . 109.5 ?
    H17A C17 H17B . . 109.5 ?
    C15 C17 H17C . . 109.5 ?
    H17A C17 H17C . . 109.5 ?
    H17B C17 H17C . . 109.5 ?
    C15 C18 H18A . . 109.5 ?
    C15 C18 H18B . . 109.5 ?
    H18A C18 H18B . . 109.5 ?
    C15 C18 H18C . . 109.5 ?
    H18A C18 H18C . . 109.5 ?
    H18B C18 H18C . . 109.5 ?
    N2 C19 C20 . . 110.98(13) ?
    N2 C19 H19A . . 109.4 ?
    C20 C19 H19A . . 109.4 ?
    N2 C19 H19B . . 109.4 ?
    C20 C19 H19B . . 109.4 ?
    H19A C19 H19B . . 108.0 ?
    C25 C20 C21 . . 118.67(16) ?
    C25 C20 C19 . . 121.69(15) ?
    C21 C20 C19 . . 119.64(15) ?
    O2 C21 C22 . . 119.48(15) ?
    O2 C21 C20 . . 120.80(15) ?
    C22 C21 C20 . . 119.71(16) ?
    C21 C22 C23 . . 120.34(16) ?
    C21 C22 H22 . . 119.8 ?
    C23 C22 H22 . . 119.8 ?
    C22 C23 C24 . . 121.78(16) ?
    C22 C23 H23 . . 119.1 ?
    C24 C23 H23 . . 119.1 ?
    C23 C24 C25 . . 116.80(15) ?
    C23 C24 C26 . . 121.90(15) ?
    C25 C24 C26 . . 121.16(15) ?
    C20 C25 C24 . . 122.69(16) ?
    C20 C25 H25 . . 118.7 ?
    C24 C25 H25 . . 118.7 ?
    C29 C26 C27 . . 108.02(15) ?
    C29 C26 C28 . . 108.58(16) ?
    C27 C26 C28 . . 108.83(16) ?
    C29 C26 C24 . . 111.28(14) ?
    C27 C26 C24 . . 111.77(15) ?
    C28 C26 C24 . . 108.30(14) ?
    C26 C27 H27A . . 109.5 ?
    C26 C27 H27B . . 109.5 ?
    H27A C27 H27B . . 109.5 ?
    C26 C27 H27C . . 109.5 ?
    H27A C27 H27C . . 109.5 ?
    H27B C27 H27C . . 109.5 ?
    C26 C28 H28A . . 109.5 ?
    C26 C28 H28B . . 109.5 ?
    H28A C28 H28B . . 109.5 ?
    C26 C28 H28C . . 109.5 ?
    H28A C28 H28C . . 109.5 ?
    H28B C28 H28C . . 109.5 ?
    C26 C29 H29A . . 109.5 ?
    C26 C29 H29B . . 109.5 ?
    H29A C29 H29B . . 109.5 ?
    C26 C29 H29C . . 109.5 ?
    H29A C29 H29C . . 109.5 ?
    H29B C29 H29C . . 109.5 ?
loop_
    _geom_hbond_atom_site_label_D
    _geom_hbond_atom_site_label_H
    _geom_hbond_atom_site_label_A
    _geom_hbond_site_symmetry_D
    _geom_hbond_site_symmetry_H
    _geom_hbond_site_symmetry_A
    _geom_hbond_distance_DH
    _geom_hbond_distance_HA
    _geom_hbond_distance_DA
    _geom_hbond_angle_DHA
    _geom_hbond_publ_flag
    O1 H1O1 N1 . . . 0.98 1.77 2.6585(18) 148 y
    O2 H1O2 N2 . . . 0.89 1.86 2.6794(18) 153 y
    C2 H2 O2 . . 1_655 0.98 2.45 3.367(18) 155 y
    C5 H5B Cg3 . . 2_666 0.96 2.87 3.625(2) 135 y
    C19 H19A Cg4 . . 2_567 0.96 2.84 3.6722(18) 144 y
data_global
_journal_date_recd_electronic     2011-09-21
_journal_date_accepted     2011-09-23
_journal_name_full     'Acta Crystallographica, Section E'
_journal_year     2011
_journal_volume     67
_journal_issue     11
_journal_page_first     o2923
_journal_page_last     o2923
_journal_paper_category     QO
_journal_coeditor_code     BT5652
_publ_contact_author_name     'Augusto Rivera'
_publ_contact_author_address
;
Departamento de Qu\'imica, Universidad Nacional de Colombia, Ciudad
Universitaria, Bogot\'a, Colombia
;
_publ_contact_author_email     'ariverau@unal.edu.co'
_publ_contact_author_fax     '57-1-3165220'
_publ_contact_author_phone     '57-1-3165000'
_publ_section_title
;\
4,4'-Di-<i>tert</i>-butyl-2,2'-[(3a<i>RS</i>,7a<i>RS</i>)-2,3,3a,4,5,6,7,7a-\
octahydro-1<i>H</i>-1,3-benzimidazole-1,3-diyl)bis(methylene)]diphenol
;
loop_
    _publ_author_name
    _publ_author_footnote
    _publ_author_address
    'Rivera, Augusto' ?
;
Departamento de Qu\'imica, Universidad Nacional de Colombia,
Ciudad Universitaria, Bogot\'a, Colombia
;
    'Pacheco, Dency Jos\'e' .
;
Departamento de Qu\'imica, Universidad Nacional de Colombia,
Ciudad Universitaria, Bogot\'a, Colombia
;
    'R\'ios-Motta, Jaime' .
;
Departamento de Qu\'imica, Universidad Nacional de Colombia,
Ciudad Universitaria, Bogot\'a, Colombia
;
    'Pojarov\'a, Michaela' .
;
Institute of Physics, AS CR, v.v.i.
Na Slovance 2
182 21 Praha 8
Czech Republic
;
    'Du\<sek, Michal' .
;
Institute of Physics, AS CR, v.v.i.
Na Slovance 2
182 21 Praha 8
Czech Republic
;
