# Supplementary material for: 4,4′-Di-tert-butyl-2,2′-[(3aRS,7aRS)-2,3,3a,4,5,6,7,7a-octa­hydro-1H-1,3-benzimidazole-1,3-di­yl)bis­(methyl­ene)]diphenol
Source: Acta Crystallogr Sect E Struct Rep Online. 2011 Oct 12;67(Pt 11):o2923. doi: 10.1107/S1600536811039171 (PMC3247337; doi:10.1107/S1600536811039171)
Supplement: Supplementary file 2 [file e-67-o2923-Isup2.hkl]

# 
# h,k,l, Fc-squared, Fo-squared, sigma(Fo-squared) and status flag 
# 
data_I
_shelx_title ' bog11-18_01 in P-1' 
_shelx_refln_list_code          4 
_shelx_F_calc_maximum      108.05 
_exptl_crystal_F_000       492.00 
_reflns_d_resolution_high  0.8358 
 
loop_ 
 _symmetry_equiv_pos_as_xyz 
 'x, y, z' 
 '-x, -y, -z' 
 
_cell_length_a     6.2383 
_cell_length_b    14.2296 
_cell_length_c    15.6530 
_cell_angle_alpha 105.942 
_cell_angle_beta   95.737 
_cell_angle_gamma  98.041 
 
_shelx_F_squared_multiplier     1.000 
 
loop_ 
 _refln_index_h 
 _refln_index_k 
 _refln_index_l 
 _refln_F_squared_calc 
 _refln_F_squared_meas 
 _refln_F_squared_sigma 
 _refln_observed_status 
   1   0   0      913.26      751.46     47.26 o 
   2   0   0     5141.56     4711.03     99.69 o 
   3   0   0       14.65       14.54      5.97 o 
   4   0   0      153.00      175.35      8.49 o 
   5   0   0       19.48       22.48      3.07 o 
   6   0   0       29.93       31.52      4.46 o 
   7   0   0       24.64       24.44      3.52 o 
  -7   1   0        0.00       -0.66      1.52 o 
  -6   1   0        9.35       13.55      7.94 o 
  -5   1   0       20.20       15.14      3.05 o 
  -4   1   0      201.40      213.74      8.06 o 
  -3   1   0       38.35       51.64     11.49 o 
  -2   1   0    10204.03     9608.86    147.43 o 
  -1   1   0       58.76       63.93      6.89 o 
   0   1   0     4946.13     3680.76    611.71 o 
   1   1   0     4563.67     3405.00    842.07 o 
   2   1   0       24.63       28.39     10.04 o 
   3   1   0       30.90       25.08      8.49 o 
   4   1   0       28.15       27.56      3.00 o 
   5   1   0        5.22        5.82      4.26 o 
   6   1   0       59.67       47.09      7.90 o 
   7   1   0       32.64       31.97      3.74 o 
  -7   2   0        0.05       -0.60      1.53 o 
  -6   2   0        0.65        1.97      4.53 o 
  -5   2   0       12.00        7.10      4.36 o 
  -4   2   0        0.10        1.46      2.86 o 
  -3   2   0       43.45       31.24      7.52 o 
  -2   2   0     1708.64     1643.07     44.10 o 
  -1   2   0     2006.73     1785.57     38.14 o 
   0   2   0        5.16        4.52      3.78 o 
   1   2   0      997.29      848.01     34.35 o 
   2   2   0      397.02      336.33     28.74 o 
   3   2   0        0.05        7.06      6.55 o 
   4   2   0       47.97       50.49      4.69 o 
   5   2   0      124.01      115.77     19.18 o 
   6   2   0       24.35       22.50      3.15 o 
   7   2   0        7.26        8.33      1.85 o 
  -7   3   0      154.71      144.06      8.47 o 
  -6   3   0       10.75        8.44      3.15 o 
  -5   3   0        1.14       -0.41      2.24 o 
  -4   3   0        2.03        0.71      3.27 o 
  -3   3   0     1922.88     1758.16     94.38 o 
  -2   3   0      140.06      171.65     12.79 o 
  -1   3   0     4079.39     3633.30     44.83 o 
   0   3   0      224.69      213.55     31.02 o 
   1   3   0      185.73      185.88     19.48 o 
   2   3   0      145.92      121.33     19.00 o 
   3   3   0        1.83        2.80      1.48 o 
   4   3   0      314.55      288.44     16.47 o 
   5   3   0      339.75      380.93     16.80 o 
   6   3   0       16.13       19.50      2.77 o 
  -7   4   0        0.10       -0.14      1.55 o 
  -6   4   0       30.06       32.94      5.49 o 
  -5   4   0        0.70        2.06      4.33 o 
  -4   4   0        8.21        7.52      1.92 o 
  -3   4   0       96.24       75.95     12.71 o 
  -2   4   0        7.25        8.51      4.48 o 
  -1   4   0        0.58        1.22      4.46 o 
   0   4   0      403.33      289.81     28.49 o 
   1   4   0       34.73       32.24      7.30 o 
   2   4   0      386.10      488.21     85.36 o 
   3   4   0        0.55        5.99      2.08 o 
   4   4   0      306.26      292.46     16.02 o 
   5   4   0       46.03       44.16      7.68 o 
   6   4   0      118.49      119.79      9.29 o 
  -7   5   0       25.21       19.89      3.24 o 
  -6   5   0       63.93       73.92      5.45 o 
  -5   5   0       13.89       12.43      7.64 o 
  -4   5   0      129.95      138.25      6.19 o 
  -3   5   0      195.95      155.95     18.58 o 
  -2   5   0      181.04      207.88     18.21 o 
  -1   5   0      843.60      764.24     47.93 o 
   0   5   0      337.03      318.94     32.62 o 
   1   5   0      271.80      343.31     21.99 o 
   2   5   0     2091.74     1344.70    423.54 o 
   3   5   0      113.75       92.48     11.71 o 
   4   5   0     1266.07     1251.83     71.90 o 
   5   5   0      517.33      524.49     31.57 o 
   6   5   0       50.01       51.66      4.74 o 
  -7   6   0        8.45        8.30      3.01 o 
  -6   6   0        1.00       -0.04      1.85 o 
  -5   6   0        6.15        7.38      3.26 o 
  -4   6   0       57.02       59.98      4.30 o 
  -3   6   0      139.21      143.64      6.43 o 
  -2   6   0      654.69      715.08     51.07 o 
  -1   6   0      198.24      213.07     22.48 o 
   0   6   0      639.84      767.34     47.74 o 
   1   6   0      310.53      396.53     18.98 o 
   2   6   0      588.87      550.43     30.37 o 
   3   6   0        9.57       11.57      2.51 o 
   4   6   0      559.90      541.23     26.78 o 
   5   6   0       47.38       50.55      4.31 o 
   6   6   0       64.69       73.79      6.77 o 
  -7   7   0       32.11       42.14      7.30 o 
  -6   7   0        0.43       -3.35      3.35 o 
  -5   7   0        0.39       -0.53      1.60 o 
  -4   7   0      307.27      324.54     12.79 o 
  -3   7   0      115.80      119.00      6.17 o 
  -2   7   0       54.42       53.61     11.50 o 
  -1   7   0     1496.24     1393.40     51.81 o 
   0   7   0      313.16      401.44     26.13 o 
   1   7   0      484.50      515.19     18.84 o 
   2   7   0       60.81       61.68      5.73 o 
   3   7   0       20.58       17.23      3.13 o 
   4   7   0      143.50      141.58      8.96 o 
   5   7   0        0.80        0.94      1.54 o 
   6   7   0       24.99       25.84      3.73 o 
  -6   8   0        0.39        1.35      2.03 o 
  -5   8   0        9.79       11.55      3.42 o 
  -4   8   0       18.27       16.82      3.16 o 
  -3   8   0      681.38      710.10     13.99 o 
  -2   8   0      804.40      913.12     26.99 o 
  -1   8   0        7.69        5.81      2.64 o 
   0   8   0      104.99      126.83      8.46 o 
   1   8   0      162.98      179.48     15.10 o 
   2   8   0      127.74      134.52      8.63 o 
   3   8   0      107.84       99.16      8.51 o 
   4   8   0        0.02       -0.61      2.43 o 
   5   8   0        0.60        2.41      1.69 o 
  -6   9   0       14.47       12.68      2.77 o 
  -5   9   0       24.17       15.31      3.64 o 
  -4   9   0      479.56      509.65     14.75 o 
  -3   9   0      124.09      117.59      6.43 o 
  -2   9   0      346.92      375.45     14.24 o 
  -1   9   0        5.74        6.48      3.64 o 
   0   9   0       22.22       19.39      3.94 o 
   1   9   0      243.83      267.46     11.96 o 
   2   9   0       30.18       20.86      3.28 o 
   3   9   0       28.07       21.39      3.56 o 
   4   9   0       65.87       53.45      5.16 o 
   5   9   0        1.21        1.06      1.86 o 
  -6  10   0        4.92        2.99      2.00 o 
  -5  10   0      153.72      152.50     10.94 o 
  -4  10   0       14.13       12.68      2.42 o 
  -3  10   0        8.19       10.92      2.39 o 
  -2  10   0      350.60      371.50      9.96 o 
  -1  10   0       57.13       54.17      4.17 o 
   0  10   0      142.49      154.23     18.30 o 
   1  10   0        3.06        3.95      2.93 o 
   2  10   0       34.41       27.38      3.32 o 
   3  10   0       29.60       33.57      4.88 o 
   4  10   0       10.17       10.44      3.01 o 
  -6  11   0       38.53       36.90      5.01 o 
  -5  11   0       46.91       49.60      4.86 o 
  -4  11   0       15.79       13.15      2.35 o 
  -3  11   0       18.38       18.32      2.40 o 
  -2  11   0       25.56       22.70      2.76 o 
  -1  11   0       94.18       97.63      5.21 o 
   0  11   0      213.30      235.64      9.68 o 
   1  11   0       73.56       75.37      6.17 o 
   2  11   0        3.12       -0.03      1.69 o 
   3  11   0       17.81       12.41      2.80 o 
   4  11   0        2.55        4.72      2.46 o 
  -5  12   0       43.90       43.06      4.34 o 
  -4  12   0       34.91       33.18      3.96 o 
  -3  12   0       24.11       22.52      3.12 o 
  -2  12   0       95.70       91.96      5.08 o 
  -1  12   0       10.24       10.24      4.67 o 
   0  12   0      234.15      229.68      9.83 o 
   1  12   0      119.27      127.03      7.53 o 
   2  12   0       27.60       22.06      2.91 o 
   3  12   0      105.98      127.39     11.68 o 
   4  12   0        1.31        2.20      1.88 o 
  -5  13   0        1.55        1.36      1.50 o 
  -4  13   0       12.02        8.74      2.09 o 
  -3  13   0        9.77       10.29      2.33 o 
  -2  13   0       40.85       42.18      3.69 o 
  -1  13   0       27.19       25.55      3.14 o 
   0  13   0        5.38        6.07      1.83 o 
   1  13   0       27.44       29.42      4.13 o 
   2  13   0       12.08       13.45      2.65 o 
   3  13   0        0.43       -1.09      1.62 o 
  -4  14   0       28.42       22.92      3.55 o 
  -3  14   0       53.42       54.00      4.88 o 
  -2  14   0        0.04        0.71      3.63 o 
  -1  14   0       48.64       51.33      4.17 o 
   0  14   0       11.05       10.48      2.74 o 
   1  14   0       65.89       69.36      5.83 o 
   2  14   0      224.19      247.65     14.88 o 
  -4  15   0       34.83       33.55      4.28 o 
  -3  15   0       27.20       22.59      2.87 o 
  -2  15   0        8.78        5.38      3.11 o 
  -1  15   0       46.81       40.12      4.10 o 
   0  15   0       25.60       23.48      3.64 o 
   1  15   0       10.29        8.83      2.13 o 
  -2  16   0       19.39       18.79      3.15 o 
  -1  16   0       55.77       63.58      7.84 o 
   0  16   0       12.11       12.94      6.75 o 
   0 -16   1        0.32        1.61      2.08 o 
   1 -16   1       27.97       23.54      3.32 o 
   2 -16   1        7.49        7.55      2.03 o 
   3 -16   1       10.63        8.76      2.17 o 
  -1 -15   1       15.75       10.82      2.07 o 
   0 -15   1       17.59       17.77      2.64 o 
   1 -15   1       41.97       45.74      4.38 o 
   2 -15   1       11.45       15.40      2.98 o 
   3 -15   1       49.28       42.26      4.59 o 
   4 -15   1       38.92       36.37      4.85 o 
  -2 -14   1       37.35       30.91      5.18 o 
  -1 -14   1       17.10       20.10      3.29 o 
   0 -14   1       32.57       33.76      3.85 o 
   1 -14   1       11.86       11.92      2.28 o 
   2 -14   1        2.39        4.11      1.81 o 
   3 -14   1        2.26        3.30      2.41 o 
   4 -14   1       23.65       24.86      3.17 o 
   5 -14   1        1.17        1.99      2.13 o 
  -3 -13   1        0.23       -2.93      3.44 o 
  -2 -13   1        2.61        2.14      1.55 o 
  -1 -13   1       22.52       17.65      3.32 o 
   0 -13   1      276.74      307.52     12.97 o 
   1 -13   1       93.59       90.88      7.90 o 
   2 -13   1       20.04       19.34      2.64 o 
   3 -13   1       17.58       14.95      2.65 o 
   4 -13   1       11.17       13.87      2.39 o 
   5 -13   1        9.33       10.75      2.10 o 
  -4 -12   1        7.92       12.58      3.34 o 
  -3 -12   1        3.04        3.34      2.51 o 
  -2 -12   1       66.56       69.27      5.75 o 
  -1 -12   1       24.31       25.56      4.02 o 
   0 -12   1      190.29      219.40     13.32 o 
   1 -12   1        4.89        5.77      1.63 o 
   2 -12   1       19.95       14.60      5.07 o 
   3 -12   1       92.37       74.99      5.24 o 
   4 -12   1       40.73       34.46      3.97 o 
   5 -12   1        8.28        6.92      2.11 o 
  -4 -11   1       38.43       37.76      4.59 o 
  -3 -11   1        7.43        1.77      2.20 o 
  -2 -11   1        4.35        1.61      1.74 o 
  -1 -11   1      423.54      431.58     18.15 o 
   0 -11   1      179.63      188.59     10.74 o 
   1 -11   1       65.24       58.99      5.50 o 
   2 -11   1       74.88       82.51      5.28 o 
   3 -11   1       46.15       44.87      3.73 o 
   4 -11   1       18.65       12.65      3.46 o 
   5 -11   1      244.73      265.39     11.28 o 
   6 -11   1        5.69        3.42      3.95 o 
  -5 -10   1        9.68        7.48      3.14 o 
  -4 -10   1        1.23        2.95      1.77 o 
  -3 -10   1      112.12       87.96      5.96 o 
  -2 -10   1        1.42        2.89      2.24 o 
  -1 -10   1        0.23       -2.00      2.75 o 
   0 -10   1      135.68      140.31      7.56 o 
   1 -10   1       87.38       82.69      4.32 o 
   2 -10   1       13.66       15.46      2.13 o 
   3 -10   1       14.84       12.58      2.17 o 
   4 -10   1       74.97       73.99      6.72 o 
   5 -10   1      120.33      120.35      8.36 o 
   6 -10   1        7.96        6.10      3.80 o 
  -5  -9   1        1.08        1.42      1.32 o 
  -4  -9   1        2.06        8.02      2.66 o 
  -3  -9   1      193.26      200.64     11.15 o 
  -2  -9   1       40.81       38.80      5.51 o 
  -1  -9   1        0.69        3.70      4.00 o 
   0  -9   1       35.79       39.13      3.76 o 
   1  -9   1       16.37       19.13      2.44 o 
   2  -9   1       44.77       44.27      3.39 o 
   3  -9   1       40.44       42.30      4.34 o 
   4  -9   1      153.66      155.22      8.03 o 
   5  -9   1        3.79        0.35      4.17 o 
   6  -9   1       93.12      101.34      9.61 o 
  -5  -8   1       13.73       11.85      2.48 o 
  -4  -8   1       32.84       24.83      4.29 o 
  -3  -8   1       29.18       33.94      4.69 o 
  -2  -8   1       11.42        9.42      2.65 o 
  -1  -8   1       12.10       16.52      3.60 o 
   0  -8   1      102.76      113.75     10.08 o 
   1  -8   1       86.76      126.64      6.91 o 
   2  -8   1      604.17      631.27     20.56 o 
   3  -8   1       27.29       28.44      3.20 o 
   4  -8   1      147.11      155.80      9.04 o 
   5  -8   1      952.07     1024.05     23.32 o 
   6  -8   1      154.28      147.52     14.47 o 
  -6  -7   1       16.10       18.48      3.37 o 
  -5  -7   1       50.61       54.18      4.75 o 
  -4  -7   1        0.46       -0.94      1.82 o 
  -3  -7   1       26.32       18.45      3.17 o 
  -2  -7   1        2.25        3.21      1.89 o 
  -1  -7   1      121.38      155.46     15.66 o 
   0  -7   1       70.87       82.45     12.02 o 
   1  -7   1       15.54        9.15      5.32 o 
   2  -7   1        6.38        6.93      4.96 o 
   3  -7   1        0.41        0.01      1.52 o 
   4  -7   1       26.80       27.60      2.75 o 
   5  -7   1        0.20       -1.23      1.57 o 
   6  -7   1       45.43       37.83      4.67 o 
   7  -7   1       10.83       19.77      5.21 o 
  -6  -6   1       11.32       11.63      3.05 o 
  -5  -6   1       37.97       37.54      3.74 o 
  -4  -6   1      246.19      235.57     21.83 o 
  -3  -6   1      367.40      329.85     15.37 o 
  -2  -6   1       48.08       40.43      6.15 o 
  -1  -6   1       45.01       41.72      7.90 o 
   0  -6   1      426.43      486.68     45.48 o 
   1  -6   1     1592.41     1572.18     60.90 o 
   2  -6   1       51.21       47.08      8.79 o 
   3  -6   1        7.31        6.46      1.91 o 
   4  -6   1       37.37       37.24      3.44 o 
   5  -6   1        7.25        7.14      2.44 o 
   6  -6   1        0.34       -0.63      1.95 o 
   7  -6   1       17.14       14.14      2.78 o 
  -6  -5   1        6.10        4.00      2.02 o 
  -5  -5   1       99.86       82.67      9.41 o 
  -4  -5   1       25.55       18.38      4.79 o 
  -3  -5   1      165.02      143.31     11.70 o 
  -2  -5   1     5198.56     4615.69     83.88 o 
  -1  -5   1      589.74      584.63     36.43 o 
   0  -5   1     1787.92     1867.11    137.52 o 
   1  -5   1      383.40      339.67     22.41 o 
   2  -5   1      444.43      435.50     19.52 o 
   3  -5   1        0.88        4.55      4.45 o 
   4  -5   1        8.55        6.69      1.85 o 
   5  -5   1        3.40       -1.28      5.78 o 
   6  -5   1       65.92       64.81      4.83 o 
   7  -5   1        7.72        4.77      2.63 o 
  -6  -4   1       15.06       13.70      3.03 o 
  -5  -4   1        3.36        5.45      2.84 o 
  -4  -4   1     1083.66     1032.31     73.66 o 
  -3  -4   1       72.63       83.09      4.39 o 
  -2  -4   1      476.10      524.66     50.22 o 
  -1  -4   1     1752.71     1653.37    245.63 o 
   0  -4   1      226.94      199.75     12.75 o 
   1  -4   1      320.66      298.66     17.01 o 
   2  -4   1      103.72       77.97      9.38 o 
   3  -4   1       29.98       33.84     10.18 o 
   4  -4   1       37.57       45.21      3.52 o 
   5  -4   1        0.67       -1.03      1.79 o 
   6  -4   1        0.30        0.42      2.94 o 
   7  -4   1        1.48        1.72      1.64 o 
  -7  -3   1       55.46       67.71      7.87 o 
  -6  -3   1      101.93       93.50     12.96 o 
  -5  -3   1       81.76       94.35      8.82 o 
  -4  -3   1      127.32      126.71     11.16 o 
  -3  -3   1       31.85       23.41      9.34 o 
  -2  -3   1       66.25       53.48     14.51 o 
  -1  -3   1       75.31       68.07     16.14 o 
   0  -3   1     1988.37     1734.42     46.98 o 
   1  -3   1      282.97      289.83     13.43 o 
   2  -3   1       96.49       63.08      9.31 o 
   3  -3   1      772.65      744.13     48.95 o 
   4  -3   1      155.05      173.88      6.89 o 
   5  -3   1        0.02       -2.57      4.26 o 
   6  -3   1      281.42      277.42     11.15 o 
   7  -3   1        1.76        0.69      1.56 o 
  -7  -2   1        0.32        1.97      1.18 o 
  -6  -2   1        3.68        7.67      2.87 o 
  -5  -2   1      759.55      786.48     55.84 o 
  -4  -2   1      165.75      162.27     10.54 o 
  -3  -2   1      464.73      433.90     46.40 o 
  -2  -2   1      781.77      629.19     40.00 o 
  -1  -2   1     1084.83     1288.96     79.39 o 
   0  -2   1      132.43      106.18     11.42 o 
   1  -2   1     8367.20     7814.00    118.50 o 
   2  -2   1      161.60      171.91     13.21 o 
   3  -2   1     2017.40     2072.67    104.20 o 
   4  -2   1       43.16       44.11      3.88 o 
   5  -2   1       30.83       32.53      3.79 o 
   6  -2   1       89.35       85.35      5.88 o 
   7  -2   1       15.90       13.15      2.44 o 
  -7  -1   1      130.93      149.64      7.96 o 
  -6  -1   1       32.61       28.73      8.50 o 
  -5  -1   1       98.68      102.78      9.67 o 
  -4  -1   1        0.11       -1.42      2.79 o 
  -3  -1   1      197.50      191.00     16.15 o 
  -2  -1   1      218.26      194.66     26.45 o 
  -1  -1   1     1052.77     1012.03     57.57 o 
   0  -1   1        0.02        0.60      0.61 o 
   1  -1   1     9392.63    10613.42   1244.99 o 
   2  -1   1     2911.51     2662.99     69.39 o 
   3  -1   1       15.28       15.31      6.64 o 
   4  -1   1      129.14      138.29      6.03 o 
   5  -1   1       57.82       74.15      5.40 o 
   6  -1   1        1.00        0.72      2.12 o 
   7  -1   1        4.77        4.90      2.44 o 
  -7   0   1       41.69       46.75      5.70 o 
  -6   0   1        8.51       13.87      4.86 o 
  -5   0   1      128.40      131.58      7.10 o 
  -4   0   1       17.20       22.55      3.93 o 
  -3   0   1      902.72      924.40     41.58 o 
  -2   0   1        0.22        2.03      4.27 o 
  -1   0   1     2604.83     2627.92    395.70 o 
   0   0   1        3.43        6.18      2.92 o 
   1   0   1     6124.15     3362.28    255.45 o 
   2   0   1     1552.31     1476.26     76.44 o 
   3   0   1      902.68     1086.28     42.32 o 
   4   0   1       19.67       17.17      2.49 o 
   5   0   1        0.22        0.79      4.79 o 
   6   0   1       11.11       10.88      4.74 o 
   7   0   1        3.86        1.08      1.36 o 
  -7   1   1        3.38        0.72      2.53 o 
  -6   1   1        1.67        5.13      4.34 o 
  -5   1   1        2.23       -1.94      5.08 o 
  -4   1   1       96.80      122.17      5.47 o 
  -3   1   1      435.03      496.11     34.49 o 
  -2   1   1      619.44      572.80     29.76 o 
  -1   1   1     1335.12     1253.07     93.17 o 
   0   1   1      628.04      823.17     22.75 o 
   1   1   1     2403.72     2019.53    378.78 o 
   2   1   1       36.22       43.35      6.37 o 
   3   1   1        2.39       -1.54      4.15 o 
   4   1   1        1.14        2.99      1.94 o 
   5   1   1       42.57       43.10      4.22 o 
   6   1   1        0.96        0.73      2.62 o 
   7   1   1       29.52       29.67      3.21 o 
  -7   2   1       21.94       20.13      3.61 o 
  -6   2   1        0.61        1.27      2.14 o 
  -5   2   1       14.44       10.00      3.12 o 
  -4   2   1        0.81        0.03      1.66 o 
  -3   2   1       97.74      103.78     13.75 o 
  -2   2   1      188.95      185.19     16.15 o 
  -1   2   1      765.64      739.90     56.45 o 
   0   2   1     3424.06     3107.21    850.31 o 
   1   2   1        5.62        1.81      4.44 o 
   2   2   1      156.40      106.38     14.86 o 
   3   2   1        2.20        4.69      4.98 o 
   4   2   1      148.99      141.52     13.59 o 
   5   2   1      342.48      337.00     32.58 o 
   6   2   1       10.90        9.35      3.64 o 
   7   2   1       85.10      105.77      7.03 o 
  -7   3   1       15.93       14.41      2.37 o 
  -6   3   1       32.74       38.58      5.29 o 
  -5   3   1       21.02       12.92      5.11 o 
  -4   3   1      133.29      183.00     12.67 o 
  -3   3   1       10.73       10.59      5.08 o 
  -2   3   1      795.00      742.66     26.19 o 
  -1   3   1     1017.49      961.06     26.69 o 
   0   3   1      204.49      191.62     35.58 o 
   1   3   1      399.97      364.06     25.07 o 
   2   3   1      132.92      111.90     15.45 o 
   3   3   1      172.80      165.84     13.15 o 
   4   3   1      808.84      700.85     57.49 o 
   5   3   1      819.63      884.05     77.11 o 
   6   3   1       29.07       27.85      3.25 o 
  -7   4   1       34.43       28.51      3.84 o 
  -6   4   1      153.28      136.89      9.50 o 
  -5   4   1        0.84        1.43      3.04 o 
  -4   4   1       50.71       53.12      3.94 o 
  -3   4   1       70.03       58.60     10.93 o 
  -2   4   1        0.16       -1.15      3.90 o 
  -1   4   1      221.63      213.64     23.24 o 
   0   4   1      117.42      117.12     50.39 o 
   1   4   1      253.04      188.25     15.38 o 
   2   4   1     1241.71      966.22     59.71 o 
   3   4   1     1136.77     1071.36     73.04 o 
   4   4   1       51.13       38.87      5.88 o 
   5   4   1        4.56        4.26      1.89 o 
   6   4   1       28.38       26.82      3.24 o 
  -7   5   1       83.67       89.42     11.54 o 
  -6   5   1        1.10        1.16      2.91 o 
  -5   5   1       39.60       32.45      4.24 o 
  -4   5   1       18.81       15.03      2.02 o 
  -3   5   1       97.91       88.94     13.22 o 
  -2   5   1      159.52      195.46     19.66 o 
  -1   5   1        4.36        1.21      4.60 o 
   0   5   1       39.17       61.74     19.21 o 
   1   5   1      445.46      456.18     26.40 o 
   2   5   1       91.93       93.47     30.56 o 
   3   5   1        9.60       13.02      2.35 o 
   4   5   1       59.14       55.76      5.65 o 
   5   5   1      129.13      133.26      6.46 o 
   6   5   1        4.63        4.16      2.28 o 
  -7   6   1        0.20        0.76      2.75 o 
  -6   6   1       78.51       85.36      6.22 o 
  -5   6   1       34.98       33.29      3.84 o 
  -4   6   1       10.81       10.39      2.08 o 
  -3   6   1       83.53       79.17      4.53 o 
  -2   6   1      519.10      595.93     47.68 o 
  -1   6   1      189.27      187.27     22.34 o 
   0   6   1       28.87       30.58     10.43 o 
   1   6   1       80.89       96.21      9.55 o 
   2   6   1        1.24        0.94      2.55 o 
   3   6   1       78.18       63.82      5.18 o 
   4   6   1      330.54      304.13     14.44 o 
   5   6   1        0.00        1.26      1.89 o 
   6   6   1        7.83       11.74      2.54 o 
  -7   7   1       21.41       23.40      5.67 o 
  -6   7   1      316.04      334.41     18.08 o 
  -5   7   1        7.08       11.77      4.62 o 
  -4   7   1        3.87        3.95      1.63 o 
  -3   7   1       33.41       31.53      3.38 o 
  -2   7   1      418.38      473.63     14.87 o 
  -1   7   1      257.30      261.43     23.06 o 
   0   7   1      107.86       80.31     12.37 o 
   1   7   1      281.35      288.59     16.23 o 
   2   7   1      139.53      123.00      6.68 o 
   3   7   1       41.26       30.10      3.73 o 
   4   7   1        0.01       -1.57      2.55 o 
   5   7   1        2.10        2.46      1.77 o 
  -6   8   1        1.56       -1.60      1.78 o 
  -5   8   1      482.06      513.53     19.39 o 
  -4   8   1      200.81      214.94      9.49 o 
  -3   8   1      100.35      105.66      6.12 o 
  -2   8   1       42.61       42.51      3.02 o 
  -1   8   1        1.42        1.70      2.06 o 
   0   8   1        0.44        4.45      3.12 o 
   1   8   1      247.15      295.33     13.96 o 
   2   8   1      248.59      237.08      9.95 o 
   3   8   1      105.31      114.85      7.54 o 
   4   8   1       24.72       22.53      3.73 o 
   5   8   1        0.79        2.36      1.90 o 
  -6   9   1       15.46       15.39      3.14 o 
  -5   9   1      532.06      564.80     19.88 o 
  -4   9   1       20.77       21.87      3.16 o 
  -3   9   1      246.22      252.70     13.38 o 
  -2   9   1        0.20       -1.28      1.77 o 
  -1   9   1        2.73        3.58      1.70 o 
   0   9   1       14.32       14.16      7.35 o 
   1   9   1       86.54       77.13      6.75 o 
   2   9   1      120.23      101.28      7.40 o 
   3   9   1       45.94       37.90      5.45 o 
   4   9   1        2.47        0.90      1.81 o 
   5   9   1        6.86       12.89      2.43 o 
  -6  10   1       47.94       49.03      6.14 o 
  -5  10   1       99.94      108.52      6.50 o 
  -4  10   1       15.75       14.68      2.75 o 
  -3  10   1       53.39       47.09      4.05 o 
  -2  10   1       69.19       61.38      3.65 o 
  -1  10   1       28.06       29.90      3.40 o 
   0  10   1      174.88      188.58     10.25 o 
   1  10   1       98.15       97.93      5.92 o 
   2  10   1        8.14        8.29      2.08 o 
   3  10   1       81.17       71.16      6.63 o 
   4  10   1      130.13      140.83      9.31 o 
  -6  11   1      101.14      102.44     11.59 o 
  -5  11   1        5.18        4.44      1.90 o 
  -4  11   1       18.84       17.05      2.61 o 
  -3  11   1        4.93        4.48      1.69 o 
  -2  11   1       11.56       14.48      2.07 o 
  -1  11   1      184.21      179.80      6.67 o 
   0  11   1        0.50        2.06      2.07 o 
   1  11   1       79.99       74.42      5.65 o 
   2  11   1       58.23       71.51      5.88 o 
   3  11   1       32.98       24.34      3.60 o 
   4  11   1        1.08        1.25      1.58 o 
  -5  12   1       12.33       14.29      3.07 o 
  -4  12   1       20.20       18.05      3.09 o 
  -3  12   1      201.30      203.31      7.83 o 
  -2  12   1      143.05      139.50      5.91 o 
  -1  12   1      287.32      296.83     12.99 o 
   0  12   1      154.05      142.81      8.12 o 
   1  12   1       10.48       10.17      3.40 o 
   2  12   1       16.18        8.36      2.38 o 
   3  12   1        0.60       -1.31      1.81 o 
  -5  13   1      160.53      167.80     10.78 o 
  -4  13   1       35.41       44.48      5.69 o 
  -3  13   1      260.91      227.12     19.21 o 
  -2  13   1        6.59        5.85      3.20 o 
  -1  13   1        0.77        1.88      4.04 o 
   0  13   1       10.01       10.99      2.15 o 
   1  13   1       91.24       92.48      7.12 o 
   2  13   1       32.39       32.74      4.09 o 
   3  13   1        5.69        5.39      1.94 o 
  -4  14   1        1.66        1.62      2.37 o 
  -3  14   1       60.91       50.34      6.47 o 
  -2  14   1        7.07        4.50      2.42 o 
  -1  14   1       96.81      101.49      5.32 o 
   0  14   1        3.04        2.94      1.46 o 
   1  14   1       66.93       77.48      5.68 o 
   2  14   1       14.97       13.34      3.13 o 
  -3  15   1        3.43       -0.21      1.74 o 
  -2  15   1       23.55       17.20      2.88 o 
  -1  15   1      162.69      172.59      8.15 o 
   0  15   1       97.26      112.35      8.43 o 
   1  15   1       10.30        9.83      2.39 o 
  -2  16   1      106.93       81.07     15.90 o 
  -1  16   1       53.81       43.69      6.08 o 
   0 -16   2       65.45       76.43      6.40 o 
   1 -16   2       14.65       16.88      3.11 o 
   2 -16   2        4.93        4.16      1.90 o 
   3 -16   2       11.59        4.41      4.48 o 
  -2 -15   2        8.87       15.34      5.70 o 
  -1 -15   2       45.05       55.81      4.79 o 
   0 -15   2        0.37        0.97      1.63 o 
   1 -15   2       45.97       48.58      4.27 o 
   2 -15   2        0.32        3.68      5.10 o 
   3 -15   2       39.29       35.63      3.94 o 
   4 -15   2        0.12       -1.54      1.66 o 
  -3 -14   2       87.19      111.26     15.60 o 
  -2 -14   2       14.78       13.00      2.65 o 
  -1 -14   2        4.06        3.81      1.86 o 
   0 -14   2      136.34      153.70      9.00 o 
   1 -14   2      306.99      338.29     13.47 o 
   2 -14   2        1.02        4.98      1.88 o 
   3 -14   2       32.55       35.68      3.88 o 
   4 -14   2        2.51        1.11      1.09 o 
   5 -14   2        0.00        3.94      1.36 o 
  -3 -13   2       13.81       22.19      5.47 o 
  -2 -13   2        9.67        5.30      1.76 o 
  -1 -13   2        4.41        6.91      2.48 o 
   0 -13   2      482.20      505.70     21.94 o 
   1 -13   2      349.54      394.21     21.15 o 
   2 -13   2       22.77       18.95      2.92 o 
   3 -13   2      196.93      177.38     11.96 o 
   4 -13   2       37.35       40.58      4.10 o 
   5 -13   2        9.07        7.10      1.74 o 
  -4 -12   2        1.31       -1.10      1.41 o 
  -3 -12   2        7.41        7.13      2.53 o 
  -2 -12   2      404.36      409.92     14.29 o 
  -1 -12   2      328.25      317.69     13.77 o 
   0 -12   2      267.37      287.21     15.10 o 
   1 -12   2      100.15       94.04      9.34 o 
   2 -12   2       66.56       72.66      5.26 o 
   3 -12   2       29.77       31.68      3.23 o 
   4 -12   2       38.69       37.64      3.95 o 
   5 -12   2       31.08       27.57      3.46 o 
  -4 -11   2        0.55        0.37      1.48 o 
  -3 -11   2       29.53       24.09      3.18 o 
  -2 -11   2       20.89       18.09      3.04 o 
  -1 -11   2     1076.07      975.60     29.22 o 
   0 -11   2       83.52       82.76      7.67 o 
   1 -11   2       58.17       61.34      4.27 o 
   2 -11   2        0.00       -0.34      3.14 o 
   3 -11   2      103.63      102.36      5.69 o 
   4 -11   2       22.19       16.80      3.68 o 
   5 -11   2       18.23       13.76      2.78 o 
   6 -11   2        0.06       -0.90      3.89 o 
  -5 -10   2        6.69        7.28      1.45 o 
  -4 -10   2       14.58        9.36      2.37 o 
  -3 -10   2      100.58       92.21      7.66 o 
  -2 -10   2      184.59      199.46     11.02 o 
  -1 -10   2       16.34       12.75      2.87 o 
   0 -10   2      422.73      419.12     16.25 o 
   1 -10   2      160.19      190.68      7.77 o 
   2 -10   2        2.14       -1.13      2.23 o 
   3 -10   2        3.68        4.23      5.47 o 
   4 -10   2      247.79      259.15     10.53 o 
   5 -10   2       11.82       12.39      2.94 o 
   6 -10   2       12.31        2.56     18.41 o 
  -5  -9   2        1.28        1.73      2.13 o 
  -4  -9   2       48.69       41.96      4.90 o 
  -3  -9   2       18.82       11.60      3.42 o 
  -2  -9   2        3.25        1.88      2.14 o 
  -1  -9   2       24.30       17.39      3.81 o 
   0  -9   2      153.26      158.25      6.72 o 
   1  -9   2       19.16       22.88      3.89 o 
   2  -9   2      146.21      155.56      7.02 o 
   3  -9   2        1.21        3.72      3.24 o 
   4  -9   2       78.48       77.77      6.66 o 
   5  -9   2       61.97       58.00      6.71 o 
   6  -9   2        0.17       -0.40      3.05 o 
  -5  -8   2        3.54        3.37      2.39 o 
  -4  -8   2       49.79       43.86      4.96 o 
  -3  -8   2        0.39       -1.45      2.15 o 
  -2  -8   2      210.24      196.37     14.88 o 
  -1  -8   2      141.72      147.99     10.07 o 
   0  -8   2      130.68      145.89     11.57 o 
   1  -8   2       21.78       25.85      4.55 o 
   2  -8   2       60.42       77.63      4.64 o 
   3  -8   2      294.65      273.22      9.12 o 
   4  -8   2      653.69      679.89     15.45 o 
   5  -8   2       64.99       60.61      5.83 o 
   6  -8   2        1.47        3.18      2.36 o 
  -6  -7   2        0.53        3.37      1.77 o 
  -5  -7   2        5.96        6.71      2.20 o 
  -4  -7   2       18.92       21.10      3.98 o 
  -3  -7   2        7.66        6.24      1.98 o 
  -2  -7   2      323.03      304.75     25.84 o 
  -1  -7   2      841.06      883.50     43.51 o 
   0  -7   2      350.94      504.03     31.94 o 
   1  -7   2     1180.84     1329.89     51.85 o 
   2  -7   2      473.62      505.08     26.25 o 
   3  -7   2      324.38      323.65      7.72 o 
   4  -7   2        0.68        0.47      1.22 o 
   5  -7   2      128.57      129.05     13.71 o 
   6  -7   2       42.57       37.14      4.61 o 
   7  -7   2        1.27       12.42      4.67 o 
  -6  -6   2        1.49        1.03      1.36 o 
  -5  -6   2       90.15       86.94      8.52 o 
  -4  -6   2       12.33       14.71      2.91 o 
  -3  -6   2        9.97        8.89      2.59 o 
  -2  -6   2     1663.14     1590.86     92.69 o 
  -1  -6   2      909.02      947.85     40.65 o 
   0  -6   2       49.97       49.57     10.27 o 
   1  -6   2      216.21      242.17     16.50 o 
   2  -6   2       74.26       68.10      9.25 o 
   3  -6   2       91.50      114.92      7.72 o 
   4  -6   2        1.77        0.46      3.78 o 
   5  -6   2       34.83       39.76      3.86 o 
   6  -6   2        8.68        5.58      1.83 o 
   7  -6   2       24.49       27.77      4.21 o 
  -6  -5   2        0.00        0.07      1.42 o 
  -5  -5   2        6.83        8.51      2.64 o 
  -4  -5   2       14.18       16.11      2.98 o 
  -3  -5   2      232.32      253.89     18.95 o 
  -2  -5   2      293.36      306.18     54.67 o 
  -1  -5   2      562.67      490.93     27.19 o 
   0  -5   2       33.87       29.85      6.19 o 
   1  -5   2      179.20      184.21     14.46 o 
   2  -5   2        0.36        1.15      2.28 o 
   3  -5   2      442.51      457.71     26.94 o 
   4  -5   2        1.95        1.03      2.42 o 
   5  -5   2      122.70      120.11      9.45 o 
   6  -5   2        0.06        1.41      2.22 o 
   7  -5   2        4.54        3.62      1.52 o 
  -6  -4   2       40.64       40.52      4.71 o 
  -5  -4   2      777.98      883.15     81.54 o 
  -4  -4   2     1281.58     1295.10     89.69 o 
  -3  -4   2      310.07      327.02     34.93 o 
  -2  -4   2     2409.17     2843.59    276.84 o 
  -1  -4   2     1122.96     1078.91    128.93 o 
   0  -4   2       65.43       40.89     11.17 o 
   1  -4   2      349.91      324.49     17.97 o 
   2  -4   2       52.22       26.73      7.63 o 
   3  -4   2       29.49       19.11      7.42 o 
   4  -4   2        5.10        6.97      3.02 o 
   5  -4   2       45.87       59.61      4.90 o 
   6  -4   2       30.52       29.05      3.10 o 
   7  -4   2       49.18       34.77      3.68 o 
  -7  -3   2        8.99       10.29      2.44 o 
  -6  -3   2        4.37        5.16      2.05 o 
  -5  -3   2       74.73       84.69      6.39 o 
  -4  -3   2     1752.72     1841.62    130.90 o 
  -3  -3   2       23.84       25.26      8.95 o 
  -2  -3   2       19.43       12.00      7.85 o 
  -1  -3   2        6.98        2.23      4.34 o 
   0  -3   2     2000.30     1376.28     87.11 o 
   1  -3   2     1023.24      841.56     30.32 o 
   2  -3   2      549.01      509.71     54.53 o 
   3  -3   2      191.32      191.91     18.48 o 
   4  -3   2      281.04      303.93     11.71 o 
   5  -3   2        5.82       14.45      4.09 o 
   6  -3   2       65.17       58.17      4.41 o 
   7  -3   2        6.07        7.32      1.84 o 
  -7  -2   2        0.39        1.24      1.21 o 
  -6  -2   2        4.20        3.77      2.31 o 
  -5  -2   2       48.24       37.84      8.32 o 
  -4  -2   2       24.02       17.70      2.27 o 
  -3  -2   2        1.33       -0.49      3.59 o 
  -2  -2   2      245.44      292.87     28.71 o 
  -1  -2   2        4.25        7.25      4.98 o 
   0  -2   2     2225.84     2739.52     76.37 o 
   1  -2   2       28.70       18.09     11.34 o 
   2  -2   2      188.12      170.93     23.85 o 
   3  -2   2     1362.66     1407.05     42.39 o 
   4  -2   2        0.03        0.14      2.20 o 
   5  -2   2        0.16        2.05      2.66 o 
   6  -2   2       83.83       76.59      6.12 o 
   7  -2   2        1.41        0.34      1.69 o 
  -7  -1   2        1.23        2.60      1.39 o 
  -6  -1   2       57.07       48.63     11.60 o 
  -5  -1   2       10.48       12.58      2.96 o 
  -4  -1   2       44.77       51.63      3.57 o 
  -3  -1   2       38.78       34.11      6.80 o 
  -2  -1   2      380.70      351.47     30.05 o 
  -1  -1   2     1220.25      873.48    185.26 o 
   0  -1   2      693.10      611.30     25.23 o 
   1  -1   2     9012.14     7798.96    777.10 o 
   2  -1   2     1670.43     2008.56    178.48 o 
   3  -1   2      554.02      523.62     27.72 o 
   4  -1   2        0.21       -0.04      3.16 o 
   5  -1   2       12.88       17.41      3.92 o 
   6  -1   2        3.02        3.06      1.90 o 
   7  -1   2        7.42        4.81      1.80 o 
  -7   0   2        0.89       -0.62      2.41 o 
  -6   0   2        0.59        6.33      4.83 o 
  -5   0   2        0.24       -0.72      1.97 o 
  -4   0   2        2.29        0.89      1.25 o 
  -3   0   2        0.31       -4.83      4.83 o 
  -2   0   2        5.25       11.96      7.12 o 
  -1   0   2     9640.11     9984.75    690.34 o 
   0   0   2     2202.23     2083.39     39.94 o 
   1   0   2        0.01       -3.06      5.39 o 
   2   0   2     2533.85     2763.49     71.62 o 
   3   0   2      348.66      379.23     22.56 o 
   4   0   2       92.08       93.58      5.65 o 
   5   0   2       14.30       14.29      3.08 o 
   6   0   2        0.11        1.43      1.68 o 
   7   0   2       28.42       20.23      2.91 o 
  -7   1   2        7.51        5.20      1.91 o 
  -6   1   2        6.13        8.25      2.86 o 
  -5   1   2       91.70       89.34      6.51 o 
  -4   1   2       27.42       38.91      3.03 o 
  -3   1   2      751.24      819.07     55.48 o 
  -2   1   2      182.66      162.68     16.31 o 
  -1   1   2     3273.85     3187.95     72.41 o 
   0   1   2     6182.62     7582.33   1001.56 o 
   1   1   2     1113.83     1058.02    144.02 o 
   2   1   2      771.55      689.98     41.44 o 
   3   1   2       11.57        5.61      4.10 o 
   4   1   2       13.26       10.83      3.58 o 
   5   1   2       49.55       37.02      5.74 o 
   6   1   2        3.01        2.36      2.17 o 
   7   1   2       80.15       92.31     16.17 o 
  -7   2   2        0.00       -0.51      2.24 o 
  -6   2   2        0.27        0.48      5.04 o 
  -5   2   2       53.48       40.54      6.28 o 
  -4   2   2       14.78       15.80      2.35 o 
  -3   2   2      772.69      864.28     62.79 o 
  -2   2   2     1051.07     1031.83     35.14 o 
  -1   2   2     2321.96     2117.71     51.11 o 
   0   2   2    11519.27    12897.76    225.99 o 
   1   2   2      508.52      327.23     37.66 o 
   2   2   2      958.19      708.23     74.59 o 
   3   2   2       16.74       22.08      3.29 o 
   4   2   2      334.78      268.45     21.05 o 
   5   2   2      300.12      273.93     27.87 o 
   6   2   2        5.38        6.55      1.91 o 
  -7   3   2       66.95       73.36      5.33 o 
  -6   3   2       42.77       25.64      7.90 o 
  -5   3   2       49.73       46.28      5.23 o 
  -4   3   2      195.59      225.13     10.81 o 
  -3   3   2       24.47       25.61      8.38 o 
  -2   3   2      360.21      334.65     16.34 o 
  -1   3   2     2668.69     2651.47    208.36 o 
   0   3   2     2475.53     3126.17     70.79 o 
   1   3   2        3.38        1.01      8.33 o 
   2   3   2      974.65      893.14    123.34 o 
   3   3   2        5.50        2.25      2.83 o 
   4   3   2        8.63        8.52      2.49 o 
   5   3   2       35.91       33.08      4.05 o 
   6   3   2        4.11        3.66      1.65 o 
  -7   4   2      158.82      156.39      8.79 o 
  -6   4   2        8.49        5.78      2.71 o 
  -5   4   2      124.94      127.16      8.10 o 
  -4   4   2       15.57       16.08      3.13 o 
  -3   4   2       61.99       47.27     11.77 o 
  -2   4   2      246.36      266.60     19.85 o 
  -1   4   2      134.16      141.49     14.59 o 
   0   4   2       27.15       34.70      8.37 o 
   1   4   2      350.45      442.14     35.86 o 
   2   4   2      256.40      194.72     26.40 o 
   3   4   2      420.33      393.35     33.75 o 
   4   4   2      126.50      110.25      6.98 o 
   5   4   2        9.59        9.97      2.76 o 
   6   4   2        9.01        7.73      2.34 o 
  -7   5   2      112.64      129.03     13.84 o 
  -6   5   2       48.34       53.22      6.31 o 
  -5   5   2      232.73      231.80     11.75 o 
  -4   5   2       94.44      103.66      6.02 o 
  -3   5   2       16.82       17.12      3.52 o 
  -2   5   2      103.64       74.05     17.47 o 
  -1   5   2      776.80      701.36     38.85 o 
   0   5   2        4.59       -1.93      2.72 o 
   1   5   2     1079.32     1199.09     50.51 o 
   2   5   2      155.83      193.30      9.55 o 
   3   5   2     1050.73     1001.47     39.65 o 
   4   5   2      136.00      117.51      8.48 o 
   5   5   2       25.41       31.16      4.36 o 
   6   5   2       76.66       93.25      6.67 o 
  -7   6   2       19.39       13.44      4.68 o 
  -6   6   2        2.23        0.83      3.05 o 
  -5   6   2      420.90      414.58     17.38 o 
  -4   6   2      398.52      433.82     13.14 o 
  -3   6   2       48.11       59.53      4.15 o 
  -2   6   2      507.35      482.36     47.11 o 
  -1   6   2      280.48      213.10     23.88 o 
   0   6   2      238.36      273.25     26.99 o 
   1   6   2     1036.38     1159.43     65.01 o 
   2   6   2       97.55      111.66      6.33 o 
   3   6   2      275.43      244.47     14.79 o 
   4   6   2       23.00       19.20      3.48 o 
   5   6   2        4.28        8.75      2.68 o 
   6   6   2       28.36       29.61      4.84 o 
  -7   7   2       19.62       22.25      5.04 o 
  -6   7   2      110.22      109.50     12.20 o 
  -5   7   2        0.24       -2.24      5.45 o 
  -4   7   2      353.50      370.32     13.61 o 
  -3   7   2      624.27      685.06     19.79 o 
  -2   7   2       13.74       15.97      1.98 o 
  -1   7   2        8.43       28.28     13.67 o 
   0   7   2       17.82       16.22      4.38 o 
   1   7   2      312.01      342.37     16.63 o 
   2   7   2       18.58       16.17      4.86 o 
   3   7   2       14.25       14.60      2.52 o 
   4   7   2      347.64      352.83     14.91 o 
   5   7   2      118.53      146.95      9.84 o 
  -6   8   2       34.24       35.36      6.09 o 
  -5   8   2      462.75      491.38     24.96 o 
  -4   8   2      161.64      161.75      9.58 o 
  -3   8   2        0.04       -0.16      1.57 o 
  -2   8   2        4.47        3.19      1.10 o 
  -1   8   2      376.55      386.90     14.42 o 
   0   8   2       69.30       69.97      4.42 o 
   1   8   2      196.00      199.38      9.80 o 
   2   8   2       51.15       50.28      4.59 o 
   3   8   2      317.65      313.84     15.38 o 
   4   8   2      187.84      186.66     10.26 o 
   5   8   2        6.37        9.79      2.18 o 
  -6   9   2        3.68        7.37      3.13 o 
  -5   9   2      173.53      181.81     17.12 o 
  -4   9   2       12.60       10.96      4.54 o 
  -3   9   2       78.42       77.30      5.23 o 
  -2   9   2       11.88        8.62      1.68 o 
  -1   9   2      352.10      367.89     13.41 o 
   0   9   2       20.48       23.51      3.70 o 
   1   9   2        5.85        8.82      2.18 o 
   2   9   2       12.14       10.29      2.31 o 
   3   9   2        0.01       -0.12      2.52 o 
   4   9   2       22.13       14.76      3.33 o 
   5   9   2       23.93       27.78      3.32 o 
  -6  10   2       11.42        8.39      3.54 o 
  -5  10   2       73.04       79.97      6.48 o 
  -4  10   2       28.44       28.19      3.86 o 
  -3  10   2      483.05      483.27     22.84 o 
  -2  10   2      497.16      511.59     18.26 o 
  -1  10   2      445.51      436.35     15.26 o 
   0  10   2       62.68       70.64      5.35 o 
   1  10   2        2.61        3.43      6.70 o 
   2  10   2        5.85        2.02      1.67 o 
   3  10   2        0.03        0.45      2.29 o 
   4  10   2        1.48        3.62      2.43 o 
  -6  11   2        4.11        0.50      1.70 o 
  -5  11   2        9.84        4.23      2.29 o 
  -4  11   2       71.68       70.81      5.88 o 
  -3  11   2      408.48      429.85     20.16 o 
  -2  11   2      212.80      223.71      7.55 o 
  -1  11   2       11.45        6.93      3.92 o 
   0  11   2     1423.02     1449.60     58.25 o 
   1  11   2        0.13       -1.89      1.89 o 
   2  11   2       66.32       65.46      6.30 o 
   3  11   2       59.04       77.04      7.28 o 
   4  11   2        1.77        1.82      1.36 o 
  -5  12   2       42.61       39.66      5.76 o 
  -4  12   2       40.41       41.64      4.82 o 
  -3  12   2       51.04       43.55      3.89 o 
  -2  12   2      309.09      303.76      9.45 o 
  -1  12   2       18.22       19.02      2.89 o 
   0  12   2        7.97        5.17      2.17 o 
   1  12   2       57.49       67.45      5.32 o 
   2  12   2        5.02        5.11      2.22 o 
   3  12   2       18.98       20.91      3.12 o 
  -5  13   2       14.57       16.91      4.44 o 
  -4  13   2        8.45        5.74      2.38 o 
  -3  13   2       17.59       16.69      2.90 o 
  -2  13   2        0.37        0.24      1.64 o 
  -1  13   2       44.79       45.49      3.97 o 
   0  13   2        4.12        3.84      3.40 o 
   1  13   2        0.04       -0.70      2.56 o 
   2  13   2       31.74       36.51      4.06 o 
  -4  14   2        0.40       -1.67      1.75 o 
  -3  14   2       13.38        5.85      2.56 o 
  -2  14   2        5.18        3.65      1.69 o 
  -1  14   2      181.88      178.97      7.20 o 
   0  14   2       42.89       47.75      4.81 o 
   1  14   2       10.30       13.83      2.66 o 
   2  14   2        2.51        4.47      2.87 o 
  -3  15   2       54.77       49.83      6.68 o 
  -2  15   2       25.59       28.07      4.03 o 
  -1  15   2       55.34       54.77      6.83 o 
   0  15   2       10.99       13.32      2.91 o 
  -1 -16   3        9.62        7.98      3.37 o 
   0 -16   3        0.20        0.44      1.39 o 
   1 -16   3        3.41        3.51      1.66 o 
   2 -16   3        0.17       -0.23      1.74 o 
   3 -16   3       19.20       20.21      3.00 o 
  -2 -15   3        6.73        6.91      3.64 o 
  -1 -15   3       26.60       28.13      3.70 o 
   0 -15   3        3.50        2.11      1.83 o 
   1 -15   3      202.26      223.29      9.04 o 
   2 -15   3        6.60        7.27      2.03 o 
   3 -15   3        9.48       10.88      2.42 o 
   4 -15   3        2.18        0.03      1.27 o 
  -3 -14   3        1.44        0.18      3.54 o 
  -2 -14   3        3.40        2.60      1.82 o 
  -1 -14   3        0.39        1.15      1.91 o 
   0 -14   3       50.47       59.39      7.10 o 
   1 -14   3      177.52      188.07     10.68 o 
   2 -14   3      237.08      250.72     13.14 o 
   3 -14   3        0.38        2.26      5.81 o 
   4 -14   3        2.93        2.25      1.43 o 
   5 -14   3        0.02        0.24      1.04 o 
  -3 -13   3        0.27       -1.59      3.10 o 
  -2 -13   3        3.96       -0.70      1.90 o 
  -1 -13   3        0.18        4.89      2.65 o 
   0 -13   3      153.20      150.42     11.26 o 
   1 -13   3       40.40       36.98      5.22 o 
   2 -13   3      325.20      322.42     11.17 o 
   3 -13   3      226.69      262.39     13.96 o 
   4 -13   3       22.50       20.27      2.96 o 
   5 -13   3        0.38       -1.04      1.18 o 
  -4 -12   3        2.86        3.52      3.52 o 
  -3 -12   3       76.84       72.66      6.66 o 
  -2 -12   3       47.59       47.31      4.68 o 
  -1 -12   3      162.38      182.50     12.13 o 
   0 -12   3      791.18      837.68     37.00 o 
   1 -12   3      418.95      440.51     15.45 o 
   2 -12   3        1.74        1.70      1.87 o 
   3 -12   3       24.00       17.68      2.98 o 
   4 -12   3        6.03        4.23      2.75 o 
   5 -12   3        5.41        0.96      1.77 o 
  -4 -11   3       14.30       12.97      2.56 o 
  -3 -11   3       72.03       82.73      6.88 o 
  -2 -11   3        9.68       12.54      3.44 o 
  -1 -11   3       33.36       44.37      7.67 o 
   0 -11   3        4.89        3.04      3.85 o 
   1 -11   3        4.53        4.81      1.47 o 
   2 -11   3      197.41      208.08      8.25 o 
   3 -11   3        0.52       -0.10      1.89 o 
   4 -11   3       22.27       19.95      3.42 o 
   5 -11   3        5.15        5.60      2.21 o 
   6 -11   3        6.95        5.63      5.05 o 
  -5 -10   3        5.71        3.57      1.53 o 
  -4 -10   3       30.54       32.30      4.30 o 
  -3 -10   3      182.47      195.55     10.78 o 
  -2 -10   3       49.66       50.78      5.12 o 
  -1 -10   3      506.44      535.64     24.82 o 
   0 -10   3        0.71        1.60      2.00 o 
   1 -10   3        1.96        1.24      2.84 o 
   2 -10   3       40.80       42.40      3.74 o 
   3 -10   3      128.08      111.27     10.20 o 
   4 -10   3       78.36       83.52      7.08 o 
   5 -10   3       21.35       19.06      3.01 o 
   6 -10   3       42.38       42.77      7.52 o 
  -5  -9   3        5.96       10.29      2.36 o 
  -4  -9   3        3.44       -0.98      2.54 o 
  -3  -9   3      269.46      247.03     23.45 o 
  -2  -9   3       16.46       12.14      3.09 o 
  -1  -9   3       91.90       99.90      6.48 o 
   0  -9   3       23.97       21.55      5.63 o 
   1  -9   3       15.15       19.11      2.58 o 
   2  -9   3      504.08      576.16     16.37 o 
   3  -9   3        1.37        4.87      1.97 o 
   4  -9   3      269.81      281.34     11.29 o 
   5  -9   3      480.18      508.75     17.42 o 
   6  -9   3        9.25       10.67      3.17 o 
  -5  -8   3       10.53        5.71      2.26 o 
  -4  -8   3       30.09       36.29      4.88 o 
  -3  -8   3        7.91        8.88      2.53 o 
  -2  -8   3        0.99        4.31      3.17 o 
  -1  -8   3      140.38      172.90      9.14 o 
   0  -8   3        1.63       -4.17      5.69 o 
   1  -8   3       42.85       38.96      8.57 o 
   2  -8   3      102.85      108.13      5.34 o 
   3  -8   3      133.54      128.77      5.50 o 
   4  -8   3       44.14       43.14      3.86 o 
   5  -8   3        1.02        1.38      1.80 o 
   6  -8   3        0.13        2.63      2.28 o 
  -6  -7   3        2.91        5.38      1.93 o 
  -5  -7   3        0.03        3.10      2.76 o 
  -4  -7   3       34.12       42.66      5.07 o 
  -3  -7   3       74.20       65.85      7.11 o 
  -2  -7   3       13.35       16.75      2.66 o 
  -1  -7   3      904.00      876.46     36.11 o 
   0  -7   3     1211.62     1401.99    117.02 o 
   1  -7   3      586.52      679.56     30.24 o 
   2  -7   3        0.25        6.69      4.81 o 
   3  -7   3       18.35       19.36      2.81 o 
   4  -7   3      149.93      156.69      8.75 o 
   5  -7   3      110.69      114.33      6.49 o 
   6  -7   3        0.04        0.93      1.99 o 
  -6  -6   3        5.60        2.95      1.98 o 
  -5  -6   3        0.02        2.03      3.52 o 
  -4  -6   3       99.55      105.42      6.48 o 
  -3  -6   3      267.85      244.15     16.60 o 
  -2  -6   3      289.25      251.85     35.43 o 
  -1  -6   3      139.12      152.32     15.65 o 
   0  -6   3        2.32        8.59      3.99 o 
   1  -6   3       73.42       70.24      9.65 o 
   2  -6   3     1323.69     1293.37    107.02 o 
   3  -6   3        0.43        0.85      1.31 o 
   4  -6   3        4.56        3.10      2.10 o 
   5  -6   3       15.38       13.29      3.82 o 
   6  -6   3       10.52        6.45      1.81 o 
   7  -6   3        1.31        2.19      2.72 o 
  -6  -5   3       15.41       14.25      2.79 o 
  -5  -5   3       18.88       20.37      3.42 o 
  -4  -5   3      121.62      127.49      6.92 o 
  -3  -5   3       16.07       14.35      2.28 o 
  -2  -5   3      485.23      450.74     29.91 o 
  -1  -5   3       14.80       12.29      3.18 o 
   0  -5   3      515.64      475.56     25.17 o 
   1  -5   3      108.73      103.98     11.00 o 
   2  -5   3       28.18       20.07      4.32 o 
   3  -5   3       69.22       81.59      4.13 o 
   4  -5   3        6.73        5.62      2.51 o 
   5  -5   3        1.75        0.16      1.76 o 
   6  -5   3       36.33       33.43      3.87 o 
   7  -5   3        0.38       -1.56      2.25 o 
  -6  -4   3        3.93        5.62      2.67 o 
  -5  -4   3      535.37      548.78     22.58 o 
  -4  -4   3      151.77      167.63     10.59 o 
  -3  -4   3        2.62        1.85      1.56 o 
  -2  -4   3     1158.98     1166.73     88.43 o 
  -1  -4   3     1027.62      923.27     33.19 o 
   0  -4   3       29.73       21.13      6.81 o 
   1  -4   3     2423.92     2087.10     52.32 o 
   2  -4   3       30.31       16.60      5.24 o 
   3  -4   3      468.24      366.77     37.40 o 
   4  -4   3       15.48       20.02      3.06 o 
   5  -4   3      129.95      117.74      7.49 o 
   6  -4   3      114.65       97.93      6.35 o 
   7  -4   3        0.10        0.15      1.14 o 
  -7  -3   3      103.27      100.67      9.26 o 
  -6  -3   3      105.65       94.25      9.67 o 
  -5  -3   3     1333.24     1404.03     34.40 o 
  -4  -3   3        1.94        1.95      4.37 o 
  -3  -3   3       11.45        2.91     10.54 o 
  -2  -3   3      100.61      107.10     14.27 o 
  -1  -3   3       92.27       95.83     10.66 o 
   0  -3   3        4.83        4.60      2.17 o 
   1  -3   3       27.24       28.18      8.64 o 
   2  -3   3       86.13       87.58     11.64 o 
   3  -3   3       66.01       50.05      9.68 o 
   4  -3   3      137.38      170.12      7.51 o 
   5  -3   3       54.15       44.01      3.76 o 
   6  -3   3        2.60        1.09      2.26 o 
   7  -3   3        4.50        1.68      1.65 o 
  -7  -2   3      124.62      123.27     16.78 o 
  -6  -2   3       19.65       20.63      4.42 o 
  -5  -2   3       95.02      102.16      6.87 o 
  -4  -2   3       52.54       48.85      4.26 o 
  -3  -2   3       56.93       44.99      8.76 o 
  -2  -2   3       67.74       56.76     10.23 o 
  -1  -2   3       78.62       52.32      7.47 o 
   0  -2   3      189.46      153.36     19.07 o 
   1  -2   3     2485.84     3208.04    216.27 o 
   2  -2   3      749.68      687.73     61.97 o 
   3  -2   3      110.59       95.04     11.70 o 
   4  -2   3      183.04      206.85      7.16 o 
   5  -2   3       23.44       18.91      3.65 o 
   6  -2   3        5.22        6.62      2.34 o 
   7  -2   3        0.04        1.37      2.02 o 
  -7  -1   3       17.73       10.33      2.61 o 
  -6  -1   3        9.69        9.24      3.20 o 
  -5  -1   3       57.90       55.92      4.72 o 
  -4  -1   3       15.11        6.10      1.95 o 
  -3  -1   3       55.96       51.64      7.94 o 
  -2  -1   3      653.35      473.36     60.94 o 
  -1  -1   3     3269.63     2449.07    103.89 o 
   0  -1   3        2.39        3.51      1.85 o 
   1  -1   3      149.05      176.86     17.77 o 
   2  -1   3      849.18      847.72     37.80 o 
   3  -1   3      278.08      280.52     28.54 o 
   4  -1   3        3.70        0.97      2.31 o 
   5  -1   3        2.22        3.10      1.70 o 
   6  -1   3       88.47       90.83      7.33 o 
   7  -1   3        6.35       10.44      3.80 o 
  -7   0   3       34.95       38.45      4.28 o 
  -6   0   3       39.08       41.36      5.12 o 
  -5   0   3        0.66       -1.68      2.18 o 
  -4   0   3       53.58       52.65      3.95 o 
  -3   0   3       11.68       10.42      3.82 o 
  -2   0   3      113.16      101.84     11.70 o 
  -1   0   3     1732.52     1619.55     37.49 o 
   0   0   3    11674.42    10626.83    279.28 o 
   1   0   3      674.96      552.18     89.38 o 
   2   0   3      741.61      674.36     53.06 o 
   3   0   3       29.34       26.73      6.16 o 
   4   0   3       88.08       98.85      6.12 o 
   5   0   3       54.24       43.05      4.91 o 
   6   0   3       47.17       57.13      5.94 o 
  -7   1   3       23.88       19.99      3.32 o 
  -6   1   3       40.88       42.24      4.14 o 
  -5   1   3        0.01        0.03      5.05 o 
  -4   1   3       31.17       38.86      3.31 o 
  -3   1   3      165.65      192.01     27.20 o 
  -2   1   3       58.06       59.03     15.09 o 
  -1   1   3      803.62      761.64     28.97 o 
   0   1   3     6182.35     5476.98    101.10 o 
   1   1   3       29.54       31.39      6.01 o 
   2   1   3       31.18       39.08      6.99 o 
   3   1   3       11.01       16.73      3.67 o 
   4   1   3       30.39       31.46      2.97 o 
   5   1   3       71.82       73.47      7.26 o 
   6   1   3       15.75       13.84      2.68 o 
  -7   2   3       43.86       47.80      5.29 o 
  -6   2   3       36.92       38.06      5.09 o 
  -5   2   3      113.28      129.44      9.57 o 
  -4   2   3      269.37      316.58     12.56 o 
  -3   2   3      394.39      409.29     45.36 o 
  -2   2   3       64.87       49.13      9.59 o 
  -1   2   3     3341.02     2985.82     76.53 o 
   0   2   3     3661.16     4525.98    659.58 o 
   1   2   3      113.46      115.29     22.13 o 
   2   2   3      551.57      489.57     36.02 o 
   3   2   3     1232.25      975.27     63.94 o 
   4   2   3      181.48      165.16      9.58 o 
   5   2   3        0.87       -1.84      1.84 o 
   6   2   3      103.74      108.45      6.49 o 
  -7   3   3       77.12       83.58      6.58 o 
  -6   3   3       31.65       29.58      4.40 o 
  -5   3   3       37.20       37.78      5.05 o 
  -4   3   3       34.94       33.20      4.35 o 
  -3   3   3       26.59       36.76     10.88 o 
  -2   3   3      572.92      543.46     31.33 o 
  -1   3   3     3204.97     3224.61    109.88 o 
   0   3   3      115.97      128.02     23.99 o 
   1   3   3      643.22      902.36     89.63 o 
   2   3   3       46.94       23.54     10.79 o 
   3   3   3        1.42        1.08      3.31 o 
   4   3   3     1755.71     1561.48     39.25 o 
   5   3   3      128.58      131.17      7.91 o 
   6   3   3      147.60      173.10     12.34 o 
  -7   4   3       62.80       67.95      5.90 o 
  -6   4   3       22.79       19.79      3.50 o 
  -5   4   3       38.20       27.59      4.72 o 
  -4   4   3      238.01      268.93     16.68 o 
  -3   4   3     1109.44     1260.34     27.08 o 
  -2   4   3       41.12       30.82      7.33 o 
  -1   4   3        0.67        4.61      2.82 o 
   0   4   3      124.65       96.47     12.67 o 
   1   4   3      126.38      152.59     19.84 o 
   2   4   3      531.09      569.94     19.78 o 
   3   4   3        5.58        5.99      2.07 o 
   4   4   3      462.67      433.94     14.86 o 
   5   4   3      121.39      127.31      8.25 o 
   6   4   3       17.87       18.77      2.58 o 
  -7   5   3       37.83       27.87      6.20 o 
  -6   5   3      111.76      127.17      8.34 o 
  -5   5   3       64.06       62.91      5.84 o 
  -4   5   3      294.07      316.59     16.72 o 
  -3   5   3     1042.45     1163.61     25.38 o 
  -2   5   3       21.53       12.33      7.63 o 
  -1   5   3        4.68        8.76      4.44 o 
   0   5   3        0.88       -6.17     10.30 o 
   1   5   3      867.32     1030.56     92.57 o 
   2   5   3      162.80      188.91      7.61 o 
   3   5   3       69.65       63.52      4.64 o 
   4   5   3      120.01      115.62      8.29 o 
   5   5   3        7.03        9.42      2.72 o 
   6   5   3       10.40        5.19      1.52 o 
  -7   6   3        3.91        2.22      2.51 o 
  -6   6   3        6.72        2.99      2.89 o 
  -5   6   3      198.34      203.77     12.40 o 
  -4   6   3        2.95        1.94      2.13 o 
  -3   6   3       58.51       56.04      4.56 o 
  -2   6   3     1080.38     1256.51     32.45 o 
  -1   6   3       25.15       13.76      6.76 o 
   0   6   3      188.97      223.95     23.59 o 
   1   6   3      189.84      165.27     11.33 o 
   2   6   3        0.65        3.64      2.57 o 
   3   6   3      159.66      153.47      8.32 o 
   4   6   3       47.84       48.67      5.54 o 
   5   6   3       20.84       24.05      3.51 o 
  -6   7   3       20.83       21.41      4.80 o 
  -5   7   3        1.62        1.34      2.39 o 
  -4   7   3      333.80      355.35     19.74 o 
  -3   7   3       40.79       42.54      4.44 o 
  -2   7   3       45.23       54.93      3.27 o 
  -1   7   3      143.72      176.57      8.13 o 
   0   7   3      129.99      135.80      6.80 o 
   1   7   3       76.40       74.55      4.76 o 
   2   7   3        1.86        0.68      1.83 o 
   3   7   3       52.67       57.04      5.71 o 
   4   7   3       82.97       81.93      7.93 o 
   5   7   3        1.89        1.30      1.74 o 
  -6   8   3       56.29       59.93      7.58 o 
  -5   8   3       11.50        7.66      2.67 o 
  -4   8   3       21.25       19.54      4.01 o 
  -3   8   3       27.68       19.15      2.89 o 
  -2   8   3       44.59       42.68      2.95 o 
  -1   8   3        0.17        1.29      1.74 o 
   0   8   3      216.78      193.42      7.85 o 
   1   8   3       20.71       22.70      3.40 o 
   2   8   3       48.18       35.20      4.30 o 
   3   8   3       62.99       67.18      6.71 o 
   4   8   3      265.06      283.72     14.71 o 
   5   8   3        0.35        0.83      1.37 o 
  -6   9   3        3.93        4.61      4.69 o 
  -5   9   3       61.42       66.77      7.26 o 
  -4   9   3      117.92      122.26     11.85 o 
  -3   9   3      201.45      225.99      8.50 o 
  -2   9   3       80.07       90.01      4.67 o 
  -1   9   3      128.49      136.98      5.75 o 
   0   9   3       50.92       50.81      6.35 o 
   1   9   3      361.98      392.98     17.04 o 
   2   9   3      354.47      356.26     13.61 o 
   3   9   3      142.78      134.55     11.77 o 
   4   9   3        0.03       -0.28      2.49 o 
  -6  10   3        0.13       -3.70      3.70 o 
  -5  10   3       49.62       52.16      5.25 o 
  -4  10   3       24.88       23.60      3.40 o 
  -3  10   3       15.96       17.58      3.13 o 
  -2  10   3      186.20      194.81     10.57 o 
  -1  10   3      652.97      647.87     20.72 o 
   0  10   3      296.17      295.85     11.02 o 
   1  10   3      201.80      206.92      9.98 o 
   2  10   3       80.11       78.04      5.94 o 
   3  10   3       64.00       77.78      7.08 o 
   4  10   3       24.64       27.48      4.16 o 
  -5  11   3       63.96       64.11      5.43 o 
  -4  11   3        3.07        3.87      2.55 o 
  -3  11   3       23.10       22.69      3.41 o 
  -2  11   3       72.40       62.65      5.07 o 
  -1  11   3       83.42       78.61      4.84 o 
   0  11   3      251.08      267.15     10.98 o 
   1  11   3        0.56       -1.59      1.69 o 
   2  11   3        2.11        1.01      2.23 o 
   3  11   3        0.55       -1.29      2.01 o 
  -5  12   3       57.08       69.91      7.26 o 
  -4  12   3       13.03       11.13      2.93 o 
  -3  12   3       34.49       28.55      4.01 o 
  -2  12   3      189.15      181.91      7.86 o 
  -1  12   3      112.23      109.10      6.03 o 
   0  12   3      166.54      171.43     10.42 o 
   1  12   3        3.73        4.54      3.15 o 
   2  12   3        1.12        0.66      2.42 o 
   3  12   3        0.06        0.73      1.18 o 
  -4  13   3        2.82        4.63      2.96 o 
  -3  13   3       64.91       53.01      6.95 o 
  -2  13   3       16.58       14.81      2.58 o 
  -1  13   3       37.65       33.32      5.83 o 
   0  13   3       11.97       12.88      4.00 o 
   1  13   3       17.44       23.10      4.54 o 
   2  13   3       51.78       58.09      9.20 o 
  -4  14   3       47.12       49.73      5.70 o 
  -3  14   3       27.85       17.37      4.92 o 
  -2  14   3        2.09        2.34      1.44 o 
  -1  14   3       22.70       19.38      2.91 o 
   0  14   3        9.36        8.93      2.25 o 
   1  14   3        0.02        1.84      1.29 o 
  -2  15   3        4.38        6.88      2.20 o 
  -1  15   3       18.87       19.35      4.75 o 
   0  15   3        3.02        3.81      2.41 o 
  -1 -16   4        2.65        1.89      1.98 o 
   0 -16   4       49.90       49.10      4.54 o 
   1 -16   4        2.20        0.09      1.65 o 
   2 -16   4        0.15        3.24      1.62 o 
   3 -16   4       54.51       55.69      5.70 o 
  -2 -15   4       85.36      104.44      8.24 o 
  -1 -15   4       32.92       37.05      3.98 o 
   0 -15   4        0.35       -1.00      2.76 o 
   1 -15   4        0.07       -0.48      1.84 o 
   2 -15   4        2.34        1.14      1.45 o 
   3 -15   4       47.33       39.78      4.21 o 
   4 -15   4       35.35       32.36      3.55 o 
  -3 -14   4       54.52       72.97     15.07 o 
  -2 -14   4        0.32        1.33      1.67 o 
  -1 -14   4       15.56        9.65      3.57 o 
   0 -14   4      362.95      406.09     18.11 o 
   1 -14   4       84.29       94.90      7.66 o 
   2 -14   4      199.68      203.22      9.34 o 
   3 -14   4      207.23      204.90      7.81 o 
   4 -14   4       16.03       18.60      2.86 o 
   5 -14   4       28.77       29.91      5.86 o 
  -3 -13   4        0.54        0.75      2.34 o 
  -2 -13   4       29.11       28.64      4.06 o 
  -1 -13   4      129.78      145.41     11.56 o 
   0 -13   4       24.11       18.08      3.25 o 
   1 -13   4      265.73      287.70     11.86 o 
   2 -13   4        0.88        2.30      2.29 o 
   3 -13   4       48.53       48.16      4.51 o 
   4 -13   4        6.30        5.82      1.86 o 
   5 -13   4        1.80        0.70      1.12 o 
  -4 -12   4        1.87        3.29      1.35 o 
  -3 -12   4       49.87       53.45      7.48 o 
  -2 -12   4        2.44        0.12      2.27 o 
  -1 -12   4       51.78       52.87      6.42 o 
   0 -12   4       27.43       36.10      5.78 o 
   1 -12   4      545.34      572.62     13.39 o 
   2 -12   4        2.08        0.18      2.84 o 
   3 -12   4        0.88        1.81      2.82 o 
   4 -12   4       12.33       10.83      2.37 o 
   5 -12   4       25.63       22.94      3.04 o 
  -4 -11   4        4.67        1.78      1.62 o 
  -3 -11   4       73.15       74.97      7.18 o 
  -2 -11   4       32.45       32.61      5.79 o 
  -1 -11   4     1225.37     1341.36     45.70 o 
   0 -11   4      831.75      949.05     42.08 o 
   1 -11   4      123.77      129.66      6.18 o 
   2 -11   4       45.39       52.29      4.51 o 
   3 -11   4        0.12       -1.28      1.92 o 
   4 -11   4       12.18        7.05      3.99 o 
   5 -11   4       10.60       10.75      2.53 o 
   6 -11   4       12.62       11.13      3.79 o 
  -5 -10   4        0.26       -0.29      1.68 o 
  -4 -10   4       36.26       36.51      7.35 o 
  -3 -10   4       66.35       51.18      6.90 o 
  -2 -10   4      223.21      220.71     11.08 o 
  -1 -10   4       22.22       29.01      5.63 o 
   0 -10   4       20.46       21.69      3.42 o 
   1 -10   4      115.68      119.19      5.77 o 
   2 -10   4       12.87       10.84      4.25 o 
   3 -10   4       37.71       35.76      4.50 o 
   4 -10   4       73.82       68.35      8.28 o 
   5 -10   4       10.52        8.86      2.61 o 
   6 -10   4      122.06       97.74     13.63 o 
  -5  -9   4        0.71        0.57      1.63 o 
  -4  -9   4       33.87       28.33      4.85 o 
  -3  -9   4       85.31       77.81      6.33 o 
  -2  -9   4        6.38        4.08      5.35 o 
  -1  -9   4      384.08      409.08     13.19 o 
   0  -9   4      246.37      264.32     13.02 o 
   1  -9   4      506.73      529.96     16.39 o 
   2  -9   4      207.97      228.90      8.63 o 
   3  -9   4       82.88       91.29      6.03 o 
   4  -9   4     1480.47     1538.11     32.05 o 
   5  -9   4       54.97       61.92      5.49 o 
   6  -9   4       18.34        4.27     16.48 o 
  -6  -8   4        0.72       -0.90      1.71 o 
  -5  -8   4      115.34       98.06      8.94 o 
  -4  -8   4       28.10       31.20      4.58 o 
  -3  -8   4      145.20      144.28      6.99 o 
  -2  -8   4       86.45       72.32      8.52 o 
  -1  -8   4       16.26       11.05      5.75 o 
   0  -8   4       12.52        9.40      3.16 o 
   1  -8   4      504.85      540.60     26.10 o 
   2  -8   4       83.28       80.93      5.82 o 
   3  -8   4      216.18      210.10      8.59 o 
   4  -8   4        9.39       12.29      3.16 o 
   5  -8   4       60.99       56.51      5.08 o 
   6  -8   4        2.12        2.26      4.55 o 
  -6  -7   4       22.70       37.95      5.10 o 
  -5  -7   4        2.87        5.10      3.34 o 
  -4  -7   4      165.31      162.31      9.13 o 
  -3  -7   4       77.22       70.49      4.95 o 
  -2  -7   4        0.41       -0.27      1.88 o 
  -1  -7   4      111.09      111.48     13.99 o 
   0  -7   4      182.55      167.32     14.31 o 
   1  -7   4      104.54      117.88     10.87 o 
   2  -7   4       64.73       52.19      6.87 o 
   3  -7   4      241.01      237.71      7.94 o 
   4  -7   4        8.23        7.90      2.13 o 
   5  -7   4      191.72      188.25      7.73 o 
   6  -7   4       12.04        8.84      2.73 o 
  -6  -6   4       59.39       52.10      8.04 o 
  -5  -6   4        4.50        4.56      2.36 o 
  -4  -6   4       23.29       19.31      2.71 o 
  -3  -6   4        4.67        1.53      2.06 o 
  -2  -6   4      305.18      266.11     20.09 o 
  -1  -6   4      175.52      133.37     12.95 o 
   0  -6   4       92.04       83.34     10.27 o 
   1  -6   4     4483.16     4776.41    137.38 o 
   2  -6   4      407.98      389.79     39.23 o 
   3  -6   4      139.84      136.54      6.69 o 
   4  -6   4       39.12       37.15      3.44 o 
   5  -6   4      165.96      161.65     11.53 o 
   6  -6   4        8.85        8.47      2.16 o 
  -6  -5   4       48.71       38.97      6.52 o 
  -5  -5   4       66.51       70.69      8.10 o 
  -4  -5   4        6.37        3.61      3.19 o 
  -3  -5   4      267.71      268.25     16.91 o 
  -2  -5   4      196.80      199.82     15.85 o 
  -1  -5   4        5.49       10.88      4.04 o 
   0  -5   4        7.62        2.82      3.12 o 
   1  -5   4      111.62      115.85     14.53 o 
   2  -5   4       17.19       20.24      6.11 o 
   3  -5   4       12.28       16.49      1.93 o 
   4  -5   4      156.90      161.55      6.14 o 
   5  -5   4       69.51       60.92      4.92 o 
   6  -5   4        3.50        3.95      1.50 o 
   7  -5   4        0.69        4.80      2.30 o 
  -6  -4   4       34.19       37.55      4.75 o 
  -5  -4   4        3.04        1.84      1.99 o 
  -4  -4   4        4.32        3.11      1.93 o 
  -3  -4   4       79.96       83.32      4.73 o 
  -2  -4   4     4715.55     4678.28    145.67 o 
  -1  -4   4      215.49      191.25     11.69 o 
   0  -4   4     1732.14     1375.30     42.45 o 
   1  -4   4       33.79       28.32      9.17 o 
   2  -4   4      129.57      128.04     16.69 o 
   3  -4   4      314.20      336.55     13.38 o 
   4  -4   4        2.65        4.79      2.20 o 
   5  -4   4      200.77      207.31      8.98 o 
   6  -4   4        1.94        0.06      1.73 o 
   7  -4   4        5.33        5.33      4.09 o 
  -7  -3   4       15.74       18.48      4.54 o 
  -6  -3   4      234.77      250.50     11.12 o 
  -5  -3   4        9.92        7.99      2.98 o 
  -4  -3   4      181.24      198.94     13.92 o 
  -3  -3   4       58.87       72.48      7.21 o 
  -2  -3   4      910.41      982.20     42.18 o 
  -1  -3   4      136.94      132.43      8.79 o 
   0  -3   4      123.73      122.25     34.32 o 
   1  -3   4     1382.10     1459.22     73.63 o 
   2  -3   4      394.38      448.32     27.25 o 
   3  -3   4      347.61      374.50     15.32 o 
   4  -3   4        2.52        0.43      2.16 o 
   5  -3   4        4.31        6.72      3.41 o 
   6  -3   4       36.07       36.41      3.42 o 
   7  -3   4        2.62        2.23      2.23 o 
  -7  -2   4        8.26       11.30      2.56 o 
  -6  -2   4      145.92      160.60      9.38 o 
  -5  -2   4       57.78       41.89      8.78 o 
  -4  -2   4      344.08      355.58     12.92 o 
  -3  -2   4       56.40       52.45     13.13 o 
  -2  -2   4      244.87      253.00     22.87 o 
  -1  -2   4     1020.47      944.28     35.55 o 
   0  -2   4        0.34        3.43      5.49 o 
   1  -2   4      181.94      163.56     17.89 o 
   2  -2   4     1144.75     1362.49    102.70 o 
   3  -2   4     1339.25     1372.92     49.59 o 
   4  -2   4       55.59       53.14      3.98 o 
   5  -2   4      126.52      148.78      6.75 o 
   6  -2   4       37.94       34.52      3.52 o 
   7  -2   4        1.61       -0.70      1.68 o 
  -7  -1   4       42.27       43.92      4.68 o 
  -6  -1   4      109.30      107.48      7.90 o 
  -5  -1   4      346.98      367.52     26.32 o 
  -4  -1   4       89.11       97.71      8.59 o 
  -3  -1   4      579.39      586.45     38.50 o 
  -2  -1   4     1020.84      862.83     63.13 o 
  -1  -1   4      816.91      710.88     32.34 o 
   0  -1   4     4071.55     3830.98    230.76 o 
   1  -1   4      488.00      534.02     76.38 o 
   2  -1   4      557.61      549.60     41.87 o 
   3  -1   4       31.88       28.95      4.82 o 
   4  -1   4        0.48       -0.16      1.43 o 
   5  -1   4      125.49      110.47      6.09 o 
   6  -1   4       44.84       39.75      4.18 o 
  -7   0   4        2.41       -0.11      1.42 o 
  -6   0   4      122.94      137.99      8.93 o 
  -5   0   4        0.00        4.06      3.27 o 
  -4   0   4       14.42       13.57      2.30 o 
  -3   0   4      387.56      403.04     41.58 o 
  -2   0   4       25.22       12.28      4.89 o 
  -1   0   4     5662.40     5348.16    294.41 o 
   0   0   4     1859.65     1659.89     68.25 o 
   1   0   4      158.52      144.37     29.93 o 
   2   0   4      775.31      706.00     42.71 o 
   3   0   4      142.81      145.12      9.66 o 
   4   0   4        9.21        5.38      1.74 o 
   5   0   4        0.79        4.38      2.56 o 
   6   0   4        3.64        1.98      2.53 o 
  -7   1   4        4.52        2.87      1.99 o 
  -6   1   4        6.65        3.54      2.16 o 
  -5   1   4       19.91       17.78      3.54 o 
  -4   1   4        0.03       -0.41      3.05 o 
  -3   1   4      454.06      539.79     41.11 o 
  -2   1   4       32.19       57.54      8.83 o 
  -1   1   4     4914.49     4599.11     77.71 o 
   0   1   4       83.41       67.52      9.83 o 
   1   1   4       67.62       43.32      7.76 o 
   2   1   4     1753.77     1787.61     63.95 o 
   3   1   4      236.57      238.84     11.86 o 
   4   1   4        1.09        3.88      2.12 o 
   5   1   4       11.98        7.97      2.10 o 
   6   1   4        4.45        4.43      1.76 o 
  -7   2   4        5.09        6.24      2.51 o 
  -6   2   4       18.61       24.10      3.87 o 
  -5   2   4       87.43       89.37      6.76 o 
  -4   2   4       95.36       77.86      5.82 o 
  -3   2   4      779.85      775.71     59.34 o 
  -2   2   4      666.80      635.37     35.65 o 
  -1   2   4     5405.39     5294.05     91.02 o 
   0   2   4       11.07       29.43     12.73 o 
   1   2   4      316.45      334.27     45.55 o 
   2   2   4      523.83      591.30     51.10 o 
   3   2   4        5.94        9.87      2.81 o 
   4   2   4        1.03        2.24      4.53 o 
   5   2   4      299.50      308.52     12.22 o 
   6   2   4       98.93      109.65      6.22 o 
  -7   3   4        0.02        0.40      1.92 o 
  -6   3   4       11.81        9.02      3.30 o 
  -5   3   4       14.46       11.30      5.36 o 
  -4   3   4        6.98        3.79      4.60 o 
  -3   3   4     1152.22     1139.13    115.48 o 
  -2   3   4      248.04      284.78     22.30 o 
  -1   3   4     2629.81     2496.00     47.37 o 
   0   3   4      108.35      112.76     19.21 o 
   1   3   4      354.38      416.41     48.88 o 
   2   3   4      361.99      451.88     39.65 o 
   3   3   4        5.42        2.98      2.11 o 
   4   3   4      954.45      904.21     25.65 o 
   5   3   4      376.59      400.47     15.86 o 
   6   3   4       71.60       81.23      6.41 o 
  -7   4   4       48.22       48.09      5.88 o 
  -6   4   4        2.04        0.97      1.86 o 
  -5   4   4      125.86      135.35     12.58 o 
  -4   4   4       14.12        3.44      6.31 o 
  -3   4   4      933.42     1072.81     19.95 o 
  -2   4   4     1098.19     1206.53     32.99 o 
  -1   4   4     2740.10     2574.59     92.67 o 
   0   4   4     1530.04     1860.94    291.65 o 
   1   4   4       44.25       73.30     11.94 o 
   2   4   4      507.36      588.11     19.52 o 
   3   4   4       28.50       27.87      3.71 o 
   4   4   4        3.46        2.48      2.59 o 
   5   4   4       23.25       29.24      3.98 o 
   6   4   4       20.60       24.11      3.29 o 
  -7   5   4        0.36       -4.63      4.63 o 
  -6   5   4       16.25       14.70      3.54 o 
  -5   5   4       59.58       49.76      6.98 o 
  -4   5   4      239.81      236.42     18.47 o 
  -3   5   4      168.69      183.56      7.17 o 
  -2   5   4      178.51      175.72     14.25 o 
  -1   5   4      674.13      738.88     66.16 o 
   0   5   4       74.32       74.29     19.89 o 
   1   5   4       88.94       81.02      9.04 o 
   2   5   4       70.16       65.28      5.05 o 
   3   5   4       15.00       13.13      2.75 o 
   4   5   4       34.33       31.10      4.14 o 
   5   5   4       12.11       13.86      2.61 o 
  -7   6   4       62.27       65.78      8.75 o 
  -6   6   4       81.25       82.90      9.79 o 
  -5   6   4        7.30        4.40      4.42 o 
  -4   6   4       33.09       33.46      4.61 o 
  -3   6   4       16.99       22.86      2.45 o 
  -2   6   4      526.31      557.26     16.70 o 
  -1   6   4       43.40       28.92      2.96 o 
   0   6   4      109.88      130.44      9.24 o 
   1   6   4       30.10       28.16      4.36 o 
   2   6   4       18.41       16.54      2.73 o 
   3   6   4       24.92       29.13      4.35 o 
   4   6   4        5.81        6.37      3.71 o 
   5   6   4        0.22       -0.32      1.36 o 
  -6   7   4      107.20      105.74     10.53 o 
  -5   7   4      186.70      206.59     10.96 o 
  -4   7   4        8.08        8.16      2.65 o 
  -3   7   4      104.94      117.27      6.02 o 
  -2   7   4      976.89     1029.18     25.26 o 
  -1   7   4       52.76       53.80      3.44 o 
   0   7   4       63.74       81.58      4.28 o 
   1   7   4        0.01       -0.70      1.61 o 
   2   7   4        5.07        5.15      2.31 o 
   3   7   4      139.64      159.48      8.92 o 
   4   7   4       37.01       44.98      5.54 o 
   5   7   4        1.85        3.10      1.50 o 
  -6   8   4        0.26       -3.63      4.27 o 
  -5   8   4       14.28       14.28      2.96 o 
  -4   8   4      427.21      511.44     18.30 o 
  -3   8   4        8.24        6.27      2.43 o 
  -2   8   4        6.48        5.34      1.23 o 
  -1   8   4      379.94      398.56     10.63 o 
   0   8   4      323.36      336.05     10.80 o 
   1   8   4      306.55      306.04     15.79 o 
   2   8   4        2.98       -0.15      1.90 o 
   3   8   4      247.38      313.99     18.42 o 
   4   8   4        5.57        4.32      2.01 o 
   5   8   4        4.17        3.36      2.12 o 
  -6   9   4        1.03       -1.92      3.62 o 
  -5   9   4       60.54       75.17      7.57 o 
  -4   9   4       28.66       29.66      4.05 o 
  -3   9   4      116.42      135.32      6.90 o 
  -2   9   4        1.66       -0.54      2.41 o 
  -1   9   4      119.44      131.73      6.25 o 
   0   9   4      151.08      144.78      6.99 o 
   1   9   4       37.33       39.89      4.48 o 
   2   9   4       24.41       23.12      3.53 o 
   3   9   4       58.97       45.91      6.28 o 
   4   9   4      131.77      135.29      9.74 o 
  -5  10   4       34.90       29.40      3.80 o 
  -4  10   4        1.43        1.35      2.52 o 
  -3  10   4       95.58       92.55      6.76 o 
  -2  10   4      258.31      261.53     10.36 o 
  -1  10   4       65.01       58.26      4.91 o 
   0  10   4        8.32       10.05      4.75 o 
   1  10   4       93.91       93.75      8.34 o 
   2  10   4        1.46        2.99      2.75 o 
   3  10   4        0.27        1.97      2.62 o 
   4  10   4       63.65       66.17      6.22 o 
  -5  11   4      124.23      125.27     10.07 o 
  -4  11   4      141.03      147.87     10.45 o 
  -3  11   4       30.73       15.31      4.81 o 
  -2  11   4       69.38       54.59      5.61 o 
  -1  11   4      208.79      208.64      9.54 o 
   0  11   4        0.00        3.19      4.44 o 
   1  11   4       27.15       24.85      3.82 o 
   2  11   4        0.76       -0.70      2.18 o 
   3  11   4        2.21        2.57      1.73 o 
  -5  12   4       81.34       80.20     10.69 o 
  -4  12   4        1.60        2.69      2.23 o 
  -3  12   4       22.21       13.80      4.00 o 
  -2  12   4       42.80       29.26      3.84 o 
  -1  12   4      100.50       97.33      5.66 o 
   0  12   4       47.52       45.23      4.56 o 
   1  12   4       12.63       11.87      2.96 o 
   2  12   4       17.47       14.04      3.12 o 
  -4  13   4        1.67        1.90      3.15 o 
  -3  13   4       17.92       20.66      4.73 o 
  -2  13   4        0.89        0.67      1.46 o 
  -1  13   4       32.23       29.91      3.77 o 
   0  13   4       44.56       43.80      5.01 o 
   1  13   4        9.64       13.21      3.54 o 
   2  13   4       13.81       15.45      2.91 o 
  -3  14   4       10.47       13.59      3.13 o 
  -2  14   4        8.97        9.62      2.37 o 
  -1  14   4        0.23        2.44      1.41 o 
   0  14   4        0.76        1.17      1.51 o 
   1  14   4       12.43       13.99      3.13 o 
   1 -17   5       19.97       27.59      4.75 o 
  -1 -16   5       20.89       26.71      3.31 o 
   0 -16   5       51.98       55.97      4.99 o 
   1 -16   5        1.67        3.81      1.84 o 
   2 -16   5       15.92       15.44      2.64 o 
   3 -16   5        9.06        8.76      2.26 o 
  -2 -15   5        5.68        3.64      1.63 o 
  -1 -15   5        2.55        3.77      1.74 o 
   0 -15   5      128.14      154.31     11.74 o 
   1 -15   5       11.55       11.12      2.40 o 
   2 -15   5       96.52       98.85      5.99 o 
   3 -15   5       12.82       11.22      2.25 o 
   4 -15   5       21.92       23.81      3.62 o 
  -3 -14   5        4.63        6.88      3.07 o 
  -2 -14   5        2.57       -0.93      1.79 o 
  -1 -14   5      132.00      156.03     12.39 o 
   0 -14   5       80.81       80.23      8.61 o 
   1 -14   5       90.67      104.36      8.74 o 
   2 -14   5        1.60       -0.80      1.99 o 
   3 -14   5       58.53       62.62      4.27 o 
   4 -14   5       20.97       25.36      3.27 o 
  -3 -13   5        5.92       13.98      3.11 o 
  -2 -13   5       19.53       16.68      4.03 o 
  -1 -13   5        0.19       -2.64      2.64 o 
   0 -13   5        2.37       -1.87      2.34 o 
   1 -13   5       11.33       12.55      6.04 o 
   2 -13   5       11.77        6.81      5.81 o 
   3 -13   5       31.22       29.36      4.16 o 
   4 -13   5        8.93        6.82      1.77 o 
   5 -13   5        0.06       -1.23      1.26 o 
  -4 -12   5       28.22       35.80      4.94 o 
  -3 -12   5        6.59        2.15      2.30 o 
  -2 -12   5       23.81       22.42      5.03 o 
  -1 -12   5      225.77      227.79     12.44 o 
   0 -12   5       97.99      113.17     10.27 o 
   1 -12   5        0.28       -0.18      1.63 o 
   2 -12   5       48.22       44.69      4.20 o 
   3 -12   5       38.46       33.87      4.69 o 
   4 -12   5       11.12        9.49      2.44 o 
   5 -12   5        0.22       -0.46      1.45 o 
  -4 -11   5       92.75      102.24      8.72 o 
  -3 -11   5       18.81       21.43      4.69 o 
  -2 -11   5       33.33       32.97      5.05 o 
  -1 -11   5      832.76      888.93     34.39 o 
   0 -11   5      109.34      123.15      8.23 o 
   1 -11   5       18.48       17.68      2.47 o 
   2 -11   5       31.27       30.25      3.37 o 
   3 -11   5       92.63       89.26      5.98 o 
   4 -11   5        0.51       -0.61      3.04 o 
   5 -11   5       40.06       38.99      4.29 o 
   6 -11   5        1.83       -2.24      2.24 o 
  -5 -10   5       11.57       21.91      4.56 o 
  -4 -10   5        1.56        2.17      2.69 o 
  -3 -10   5      146.14      124.75     11.61 o 
  -2 -10   5      157.00      184.20     13.32 o 
  -1 -10   5       70.90       77.75      6.85 o 
   0 -10   5        0.13        1.32      4.54 o 
   1 -10   5       23.46       26.66      4.87 o 
   2 -10   5       12.73       12.74      1.80 o 
   3 -10   5        1.96        1.71      3.57 o 
   4 -10   5       10.41        6.67      3.79 o 
   5 -10   5       70.85       68.70      6.31 o 
   6 -10   5       26.88       23.91      4.87 o 
  -5  -9   5        0.12       -1.29      2.96 o 
  -4  -9   5       45.34       25.98      5.15 o 
  -3  -9   5      151.13      144.97      7.95 o 
  -2  -9   5       19.25       10.52      4.73 o 
  -1  -9   5       98.84       84.68      8.25 o 
   0  -9   5       35.47       40.18      6.07 o 
   1  -9   5       40.50       38.37      3.55 o 
   2  -9   5      258.52      270.62     10.90 o 
   3  -9   5       34.19       31.81      4.45 o 
   4  -9   5      568.31      597.90     16.34 o 
   5  -9   5      136.49      137.57      8.09 o 
   6  -9   5        9.16        1.33     14.70 o 
  -6  -8   5       11.34       11.15      2.67 o 
  -5  -8   5       54.61       50.57      7.64 o 
  -4  -8   5        2.18        3.84      1.96 o 
  -3  -8   5        2.39        3.41      4.06 o 
  -2  -8   5        6.03        0.98      1.79 o 
  -1  -8   5      248.12      238.98     16.24 o 
   0  -8   5      118.22      132.08      8.36 o 
   1  -8   5      118.01      120.74      8.04 o 
   2  -8   5       95.78       95.66      6.95 o 
   3  -8   5      464.02      452.67     16.27 o 
   4  -8   5      816.34      830.23     17.01 o 
   5  -8   5        0.41        3.28      1.97 o 
   6  -8   5        1.26       -2.35      2.35 o 
  -6  -7   5       27.68       31.72      5.36 o 
  -5  -7   5        0.02        2.55      2.37 o 
  -4  -7   5      158.43      174.45     14.32 o 
  -3  -7   5        8.92        4.44      1.75 o 
  -2  -7   5      378.22      312.17     19.05 o 
  -1  -7   5      413.79      347.01     40.71 o 
   0  -7   5       23.34       34.70      8.52 o 
   1  -7   5      426.74      385.41     25.91 o 
   2  -7   5      293.76      343.70     13.21 o 
   3  -7   5        8.44        8.77      1.89 o 
   4  -7   5      362.45      380.02     11.86 o 
   5  -7   5       27.48       32.77      3.69 o 
   6  -7   5        2.02        0.94      2.17 o 
  -6  -6   5        2.88        9.42      4.23 o 
  -5  -6   5       23.41       25.81      5.93 o 
  -4  -6   5       27.39       29.88      3.35 o 
  -3  -6   5      225.97      251.00     15.16 o 
  -2  -6   5       11.47        7.66      2.69 o 
  -1  -6   5      128.34      129.45     13.76 o 
   0  -6   5      168.98      160.61     15.60 o 
   1  -6   5      787.02      708.83     33.60 o 
   2  -6   5      104.42      108.21     15.08 o 
   3  -6   5      176.81      168.10      6.65 o 
   4  -6   5       63.84       67.36      5.15 o 
   5  -6   5       18.89       18.77      3.04 o 
   6  -6   5       16.94       19.26      2.95 o 
  -6  -5   5       15.87       18.10      4.93 o 
  -5  -5   5      153.75      176.53      8.92 o 
  -4  -5   5       75.84       79.11      6.90 o 
  -3  -5   5      832.26      859.61     38.62 o 
  -2  -5   5      160.07      165.62     13.18 o 
  -1  -5   5       74.58       84.49      8.64 o 
   0  -5   5      988.72      816.54     63.37 o 
   1  -5   5      102.10      101.21     16.84 o 
   2  -5   5       26.94       16.41      5.96 o 
   3  -5   5       45.13       70.17      4.22 o 
   4  -5   5        0.76        2.00      4.92 o 
   5  -5   5       16.97       10.14      3.59 o 
   6  -5   5        8.66        9.23      2.16 o 
  -6  -4   5        4.46        4.43      2.44 o 
  -5  -4   5      108.52      116.73      8.19 o 
  -4  -4   5       18.23       13.28      3.49 o 
  -3  -4   5      861.39      945.20     35.38 o 
  -2  -4   5      432.41      416.02     20.00 o 
  -1  -4   5      543.75      581.55     21.68 o 
   0  -4   5       70.35       82.34     11.93 o 
   1  -4   5     1240.83     1361.03    113.68 o 
   2  -4   5      236.41      228.77     17.41 o 
   3  -4   5        4.50        3.39      1.25 o 
   4  -4   5      126.78      128.76      5.15 o 
   5  -4   5        4.65        6.06      2.08 o 
   6  -4   5       80.28       70.97      5.87 o 
  -7  -3   5       12.64       12.50     10.63 o 
  -6  -3   5      145.48      154.61      8.52 o 
  -5  -3   5      476.73      518.65     16.19 o 
  -4  -3   5        0.02       -1.36      3.40 o 
  -3  -3   5      237.80      258.88     10.90 o 
  -2  -3   5      103.00      128.79     10.73 o 
  -1  -3   5      475.85      497.01     29.27 o 
   0  -3   5       50.27       50.04     15.99 o 
   1  -3   5       42.42       34.31      8.04 o 
   2  -3   5      387.75      390.95     26.87 o 
   3  -3   5       24.76       44.95      4.20 o 
   4  -3   5        3.93        4.86      2.50 o 
   5  -3   5        8.01        3.79      1.88 o 
   6  -3   5       59.00       62.76      4.76 o 
  -7  -2   5       60.39       59.05     10.74 o 
  -6  -2   5       38.25       33.65      4.16 o 
  -5  -2   5      946.76     1002.80     31.54 o 
  -4  -2   5      236.37      246.37     10.91 o 
  -3  -2   5       60.89       50.25      7.14 o 
  -2  -2   5      933.64     1121.48     70.96 o 
  -1  -2   5     1033.40      878.43     61.71 o 
   0  -2   5     2441.29     2126.21    134.74 o 
   1  -2   5     1389.29     1464.26     75.16 o 
   2  -2   5     1694.53     1899.12    132.14 o 
   3  -2   5       61.73       93.16      5.95 o 
   4  -2   5       74.35       69.07      4.92 o 
   5  -2   5        5.32        5.01      1.58 o 
   6  -2   5        6.95        9.21      2.54 o 
  -7  -1   5       70.29       80.69      6.25 o 
  -6  -1   5      201.72      212.54      9.45 o 
  -5  -1   5      893.30      913.57     49.82 o 
  -4  -1   5        2.43        1.07      2.36 o 
  -3  -1   5      205.17      226.24     13.77 o 
  -2  -1   5       59.90       43.95      8.79 o 
  -1  -1   5     2925.93     2708.61     54.73 o 
   0  -1   5      847.99      826.43     63.95 o 
   1  -1   5      108.53      136.89     18.10 o 
   2  -1   5      609.27      707.23     71.48 o 
   3  -1   5      571.83      588.26     19.36 o 
   4  -1   5        0.40        0.27      1.46 o 
   5  -1   5       33.15       29.73      3.27 o 
   6  -1   5       71.62       58.19      5.10 o 
  -7   0   5      121.45      143.00      8.47 o 
  -6   0   5        7.63        5.40      2.46 o 
  -5   0   5       42.06       43.57      4.37 o 
  -4   0   5      168.37      185.86      8.00 o 
  -3   0   5      130.89      153.59     12.75 o 
  -2   0   5       51.94       48.98      9.73 o 
  -1   0   5     1670.35     1490.80     39.55 o 
   0   0   5     2492.04     2261.02     49.03 o 
   1   0   5      883.76      949.15    157.50 o 
   2   0   5      111.35      120.89     14.86 o 
   3   0   5       25.28       19.39      3.17 o 
   4   0   5        1.17        0.30      3.12 o 
   5   0   5      137.55      143.18      7.56 o 
   6   0   5       41.44       42.24      4.04 o 
  -7   1   5       69.84       77.22      6.28 o 
  -6   1   5       19.88       23.55      3.53 o 
  -5   1   5       15.90       16.96      2.78 o 
  -4   1   5        6.83        4.89      1.52 o 
  -3   1   5      257.26      296.47     17.63 o 
  -2   1   5      223.24      241.93     18.38 o 
  -1   1   5     1288.28     1162.87     53.19 o 
   0   1   5      858.40      881.86     41.38 o 
   1   1   5      361.06      421.38     59.55 o 
   2   1   5       78.64       88.14     11.44 o 
   3   1   5      270.41      270.73     19.16 o 
   4   1   5       38.43       38.24      3.64 o 
   5   1   5        0.10       -0.44      1.64 o 
   6   1   5        0.02        1.19      1.33 o 
  -7   2   5       28.36       27.74      4.89 o 
  -6   2   5       28.77       29.03      4.31 o 
  -5   2   5        1.08        2.83      2.05 o 
  -4   2   5       54.41       56.96      5.66 o 
  -3   2   5      301.46      364.38     16.37 o 
  -2   2   5        0.00       -0.60      2.63 o 
  -1   2   5       72.38       71.44     10.86 o 
   0   2   5      284.93      275.20     28.08 o 
   1   2   5        0.53        3.24     12.26 o 
   2   2   5      531.96      595.67    101.05 o 
   3   2   5       29.28       26.08      4.50 o 
   4   2   5      109.84      101.44      6.11 o 
   5   2   5      178.06      195.23      7.66 o 
   6   2   5       11.84       17.09      2.66 o 
  -7   3   5        8.47       12.65      5.24 o 
  -6   3   5        4.32        0.63      2.07 o 
  -5   3   5        2.02       -0.51      3.42 o 
  -4   3   5      289.25      315.25     17.73 o 
  -3   3   5      111.87      127.20      6.83 o 
  -2   3   5      645.01      614.43     31.91 o 
  -1   3   5     2574.14     2581.68     67.81 o 
   0   3   5      397.11      381.89     27.76 o 
   1   3   5      646.01      584.64     57.89 o 
   2   3   5      343.26      413.62     14.57 o 
   3   3   5      202.89      184.98     10.60 o 
   4   3   5        0.07        1.68      2.22 o 
   5   3   5        1.25       -1.22      2.30 o 
   6   3   5        0.39        1.75      1.32 o 
  -7   4   5        4.12       13.95      5.19 o 
  -6   4   5       42.39       45.71      6.47 o 
  -5   4   5      210.16      244.43     19.47 o 
  -4   4   5       47.07       53.22     11.19 o 
  -3   4   5      733.57      792.93     17.16 o 
  -2   4   5        0.68        3.12      3.31 o 
  -1   4   5     3686.90     3916.27    117.60 o 
   0   4   5     1157.99     1298.65     79.56 o 
   1   4   5      211.14      234.60     27.85 o 
   2   4   5       61.49       63.96      6.47 o 
   3   4   5        4.91        6.55      3.37 o 
   4   4   5       31.74       32.68      4.54 o 
   5   4   5        9.58        7.96      1.92 o 
   6   4   5        6.33        3.72      3.20 o 
  -7   5   5        4.30        0.23      2.27 o 
  -6   5   5        0.27        1.38      3.12 o 
  -5   5   5       40.45       37.26      6.68 o 
  -4   5   5       58.20       52.11     12.92 o 
  -3   5   5      891.92      990.41     25.24 o 
  -2   5   5       85.33       93.36      4.57 o 
  -1   5   5      418.00      358.29     33.06 o 
   0   5   5       62.11       45.25      7.52 o 
   1   5   5        0.33        2.96      5.34 o 
   2   5   5       27.22       28.53      3.75 o 
   3   5   5        2.99        1.94      3.59 o 
   4   5   5       44.67       41.22      4.87 o 
   5   5   5        8.63        9.09      2.01 o 
  -6   6   5       11.16       11.21      4.15 o 
  -5   6   5      468.98      555.57     54.40 o 
  -4   6   5       10.88        6.69      2.75 o 
  -3   6   5       50.51       59.67      4.29 o 
  -2   6   5      103.30      116.44      4.40 o 
  -1   6   5        8.50       12.92      1.99 o 
   0   6   5       14.58        8.56      1.90 o 
   1   6   5       14.47       21.43      2.71 o 
   2   6   5       36.81       32.27      4.21 o 
   3   6   5        6.69        7.87      3.45 o 
   4   6   5       84.50       96.70      7.95 o 
   5   6   5        0.91        0.18      1.41 o 
  -6   7   5        2.80       -3.04      3.04 o 
  -5   7   5       39.16       40.67      5.70 o 
  -4   7   5        0.18        3.65      3.91 o 
  -3   7   5       33.02       30.88      3.51 o 
  -2   7   5       45.56       51.26      2.98 o 
  -1   7   5       19.55       18.92      2.29 o 
   0   7   5      444.22      427.45     14.99 o 
   1   7   5      406.25      390.35     24.42 o 
   2   7   5       27.72       26.39      3.70 o 
   3   7   5       15.37       15.48      3.35 o 
   4   7   5       24.92       23.78      3.38 o 
   5   7   5       10.57       19.13      3.15 o 
  -6   8   5       17.11       17.15      6.76 o 
  -5   8   5      137.78      138.14     10.13 o 
  -4   8   5       42.06       38.37      5.06 o 
  -3   8   5       21.04       20.30      2.87 o 
  -2   8   5       37.34       39.01      3.78 o 
  -1   8   5      301.44      269.12     13.07 o 
   0   8   5       63.09       56.72      4.16 o 
   1   8   5       77.65       78.91      7.02 o 
   2   8   5      152.37      166.22      9.92 o 
   3   8   5      182.09      184.91     12.85 o 
   4   8   5       18.94       16.70      3.54 o 
  -5   9   5       38.83       38.68      5.17 o 
  -4   9   5       27.15       23.95      4.14 o 
  -3   9   5       17.61       13.69      2.67 o 
  -2   9   5       10.74        8.24      1.68 o 
  -1   9   5      317.73      326.91      9.72 o 
   0   9   5      364.19      354.67     10.43 o 
   1   9   5       21.33       28.99      5.05 o 
   2   9   5       38.22       35.82      5.19 o 
   3   9   5       17.68       15.52      4.06 o 
   4   9   5       30.51       32.00      4.33 o 
  -5  10   5        4.72        8.70      4.72 o 
  -4  10   5       35.10       35.33      4.44 o 
  -3  10   5       11.28        4.53      2.97 o 
  -2  10   5      230.03      236.80     11.05 o 
  -1  10   5      178.57      178.94      7.36 o 
   0  10   5      174.43      184.77      9.19 o 
   1  10   5       14.96       12.60      2.75 o 
   2  10   5       52.64       47.67      6.75 o 
   3  10   5      122.65      117.08     10.87 o 
  -5  11   5       15.90       14.88      5.49 o 
  -4  11   5       77.75       75.90      7.35 o 
  -3  11   5        0.15       -2.60      3.61 o 
  -2  11   5       14.07       10.84      2.90 o 
  -1  11   5      135.96      158.50      7.87 o 
   0  11   5      538.16      564.73     15.50 o 
   1  11   5        8.68        8.10      3.00 o 
   2  11   5        0.42       -1.48      1.91 o 
   3  11   5        1.65        2.25      3.54 o 
  -4  12   5       18.27       22.25      4.95 o 
  -3  12   5      187.33      166.95     18.05 o 
  -2  12   5       10.99        6.52      2.82 o 
  -1  12   5        7.93        8.17      2.42 o 
   0  12   5       15.52       14.53      3.73 o 
   1  12   5        0.67       -1.03      3.55 o 
   2  12   5       33.62       27.88      5.24 o 
  -4  13   5       18.03       15.89      4.92 o 
  -3  13   5       21.95       12.41      5.96 o 
  -2  13   5        1.73        2.77      1.50 o 
  -1  13   5        0.00        1.78      2.22 o 
   0  13   5        0.07        1.45      1.89 o 
   1  13   5        0.05        1.30      2.38 o 
  -3  14   5       25.21       25.90     23.49 o 
  -2  14   5       13.74       10.50      4.13 o 
  -1  14   5        3.22        3.00      3.85 o 
   0  14   5        6.15       13.09      3.38 o 
  -1 -16   6        9.85       12.28      2.31 o 
   0 -16   6        2.65        6.94      2.56 o 
   1 -16   6        1.06       -0.66      2.49 o 
   2 -16   6       28.73       26.42      3.32 o 
   3 -16   6        0.03        1.15      1.83 o 
  -2 -15   6        0.77       -0.46      1.40 o 
  -1 -15   6        1.96        2.34      1.79 o 
   0 -15   6       11.98       13.90      4.31 o 
   1 -15   6       11.96       10.80      2.32 o 
   2 -15   6      109.62      118.51      8.98 o 
   3 -15   6        7.29        4.93      2.15 o 
   4 -15   6       62.28       63.01      5.47 o 
  -3 -14   6        1.12        2.00      1.76 o 
  -2 -14   6        0.27        1.47      2.33 o 
  -1 -14   6        2.86        2.50      3.12 o 
   0 -14   6       33.11       31.30      4.53 o 
   1 -14   6       19.04       15.98      3.06 o 
   2 -14   6      430.12      456.49     15.65 o 
   3 -14   6        1.46        2.37      1.45 o 
   4 -14   6       49.47       45.65      4.18 o 
  -3 -13   6       18.50       17.06      3.49 o 
  -2 -13   6      214.89      268.70     28.93 o 
  -1 -13   6        0.04       -2.33      2.62 o 
   0 -13   6      609.49      646.31     23.04 o 
   1 -13   6      116.42      109.21      7.85 o 
   2 -13   6      357.76      339.69     10.78 o 
   3 -13   6        0.00        0.83      1.53 o 
   4 -13   6       21.58       20.58      3.03 o 
   5 -13   6       12.89       13.56      3.02 o 
  -4 -12   6      172.25      203.29     12.73 o 
  -3 -12   6       30.51       33.65      4.78 o 
  -2 -12   6        9.16        5.64      2.79 o 
  -1 -12   6        2.85        1.97      2.88 o 
   0 -12   6     1021.73     1214.56     50.99 o 
   1 -12   6        3.90        2.15      1.69 o 
   2 -12   6        4.62        3.28      6.09 o 
   3 -12   6       35.30       28.26      4.64 o 
   4 -12   6       22.95       21.77      3.16 o 
   5 -12   6       36.13       31.92      3.66 o 
  -4 -11   6        0.15        1.61      2.16 o 
  -3 -11   6       11.42       22.18      5.04 o 
  -2 -11   6        2.71        3.06      3.98 o 
  -1 -11   6      652.55      705.03     29.01 o 
   0 -11   6        1.56        2.61      2.17 o 
   1 -11   6      253.78      265.71     10.66 o 
   2 -11   6       19.35       24.42      2.90 o 
   3 -11   6       23.34       23.55      4.30 o 
   4 -11   6        2.84        3.01      2.78 o 
   5 -11   6       15.39       11.63      3.37 o 
  -5 -10   6        6.83        6.54      3.24 o 
  -4 -10   6        0.14       -3.24      4.02 o 
  -3 -10   6      389.48      380.52     14.47 o 
  -2 -10   6      692.73      687.74     25.99 o 
  -1 -10   6      253.31      244.88     15.09 o 
   0 -10   6        4.68        9.34      2.98 o 
   1 -10   6      139.28      129.80     10.12 o 
   2 -10   6       47.88       44.21      3.53 o 
   3 -10   6        1.45        0.90      3.94 o 
   4 -10   6      128.25      131.52      9.51 o 
   5 -10   6        2.90        3.74      2.64 o 
   6 -10   6      188.79      184.66     41.09 o 
  -5  -9   6        2.09        3.97      6.92 o 
  -4  -9   6      105.38      109.13      7.39 o 
  -3  -9   6      179.58      159.28      8.48 o 
  -2  -9   6      259.04      254.85     11.02 o 
  -1  -9   6       33.33       23.68      4.97 o 
   0  -9   6      168.22      193.05     11.50 o 
   1  -9   6      201.37      218.66     10.12 o 
   2  -9   6        1.87        3.95      3.48 o 
   3  -9   6      306.94      294.37     11.46 o 
   4  -9   6      342.56      354.44     14.01 o 
   5  -9   6        8.67       12.84      3.06 o 
   6  -9   6      163.27      161.10     11.52 o 
  -5  -8   6        0.68        3.63      3.63 o 
  -4  -8   6      226.27      247.25     11.69 o 
  -3  -8   6      198.23      170.04      9.08 o 
  -2  -8   6       35.41       25.46      3.79 o 
  -1  -8   6        3.71        7.62      2.22 o 
   0  -8   6       28.19       23.68      3.70 o 
   1  -8   6      869.53      874.59     19.37 o 
   2  -8   6       43.32       51.77      5.51 o 
   3  -8   6      381.39      376.16     13.04 o 
   4  -8   6      232.98      241.88     10.90 o 
   5  -8   6       63.59       66.46      6.79 o 
   6  -8   6       35.73       37.67      5.72 o 
  -6  -7   6      106.61      132.36     17.40 o 
  -5  -7   6        5.95        9.92      3.14 o 
  -4  -7   6       10.09       11.01      2.71 o 
  -3  -7   6        6.69        4.52      1.89 o 
  -2  -7   6      164.65      139.17      6.66 o 
  -1  -7   6       82.14       83.19      8.23 o 
   0  -7   6       12.45        7.12      6.79 o 
   1  -7   6      358.63      430.47     28.97 o 
   2  -7   6      244.13      245.39     10.43 o 
   3  -7   6      195.12      188.89      7.89 o 
   4  -7   6      268.22      274.86     10.37 o 
   5  -7   6       95.60       90.15      5.96 o 
   6  -7   6       88.60       79.60      6.97 o 
  -6  -6   6        0.29        5.28      4.88 o 
  -5  -6   6        0.00        1.82      2.16 o 
  -4  -6   6       25.02       23.34      2.95 o 
  -3  -6   6      102.63       88.96      6.04 o 
  -2  -6   6      259.13      230.30      7.27 o 
  -1  -6   6       27.29       15.31      6.89 o 
   0  -6   6      751.08      770.96     49.33 o 
   1  -6   6       17.97       20.53      6.65 o 
   2  -6   6       67.74       65.91      6.36 o 
   3  -6   6      233.33      241.18      8.13 o 
   4  -6   6      629.45      636.21     17.54 o 
   5  -6   6       26.83       23.24      3.32 o 
   6  -6   6        7.06        1.12      2.15 o 
  -6  -5   6      113.26      117.70      8.78 o 
  -5  -5   6        7.36        8.81      2.56 o 
  -4  -5   6       41.29       34.01      4.73 o 
  -3  -5   6        1.38        2.24      1.76 o 
  -2  -5   6       50.15       43.48      7.01 o 
  -1  -5   6       34.79       24.32      5.40 o 
   0  -5   6      916.11      801.47     35.18 o 
   1  -5   6      376.68      414.29     36.15 o 
   2  -5   6      422.41      442.40     29.56 o 
   3  -5   6      200.44      208.08      8.72 o 
   4  -5   6       28.69       31.80      6.20 o 
   5  -5   6       71.11       73.71      6.17 o 
   6  -5   6       24.20       21.91      3.34 o 
  -6  -4   6      169.76      186.15     10.06 o 
  -5  -4   6       32.97       38.42      4.43 o 
  -4  -4   6       20.13       13.98      5.39 o 
  -3  -4   6       14.10       13.76      2.08 o 
  -2  -4   6      542.54      479.49     21.35 o 
  -1  -4   6      556.58      520.02     25.49 o 
   0  -4   6      114.96      143.99     13.57 o 
   1  -4   6      323.38      361.43     24.70 o 
   2  -4   6       69.84       80.25     12.65 o 
   3  -4   6       97.14       98.10      4.74 o 
   4  -4   6        3.15        2.81      2.18 o 
   5  -4   6      419.10      402.19     11.21 o 
   6  -4   6       20.01       11.04      4.30 o 
  -7  -3   6        7.87       10.03      3.72 o 
  -6  -3   6       84.04       87.76      6.28 o 
  -5  -3   6      109.80      109.84      8.04 o 
  -4  -3   6      153.88      142.52     10.00 o 
  -3  -3   6       57.72       58.76      3.96 o 
  -2  -3   6      301.85      304.65     16.24 o 
  -1  -3   6      587.23      536.23     35.25 o 
   0  -3   6        2.45        9.27     11.87 o 
   1  -3   6      279.25      290.18     19.48 o 
   2  -3   6      377.54      433.16     30.32 o 
   3  -3   6      418.24      422.28     15.75 o 
   4  -3   6       24.00       25.97      2.58 o 
   5  -3   6        0.36       -0.32      1.65 o 
   6  -3   6       59.28       62.99      6.03 o 
  -7  -2   6        3.69        2.75      1.98 o 
  -6  -2   6       21.44       21.10      3.18 o 
  -5  -2   6      415.80      439.92     16.39 o 
  -4  -2   6        6.06        8.34      3.49 o 
  -3  -2   6      277.11      305.27      9.60 o 
  -2  -2   6      946.17      871.16     99.51 o 
  -1  -2   6       30.72       17.45      6.49 o 
   0  -2   6     1181.70     1163.33     47.74 o 
   1  -2   6      296.96      319.97     31.18 o 
   2  -2   6       54.46       53.76     10.58 o 
   3  -2   6       79.63       77.19      4.26 o 
   4  -2   6       23.06       22.84      2.79 o 
   5  -2   6       42.20       41.29      3.60 o 
   6  -2   6        0.02        2.19      2.67 o 
  -7  -1   6        5.51        4.10      3.14 o 
  -6  -1   6       59.96       62.74      6.64 o 
  -5  -1   6       53.34       55.00      5.65 o 
  -4  -1   6        0.16        2.20      2.29 o 
  -3  -1   6       43.11       42.39      3.84 o 
  -2  -1   6      629.25      596.35     38.29 o 
  -1  -1   6      878.25      849.00     28.95 o 
   0  -1   6       50.15       36.52      6.40 o 
   1  -1   6       17.55       10.59      5.32 o 
   2  -1   6      359.03      406.86     48.73 o 
   3  -1   6      113.33       98.86      5.23 o 
   4  -1   6       91.50       83.92      5.58 o 
   5  -1   6       26.76       24.00      2.86 o 
   6  -1   6       12.61       10.37      2.72 o 
  -7   0   6       32.42       36.46      4.17 o 
  -6   0   6       33.19       32.78      5.45 o 
  -5   0   6        1.48        0.86      3.21 o 
  -4   0   6      534.01      535.48     15.97 o 
  -3   0   6        0.12       -0.11      3.10 o 
  -2   0   6       32.72       36.44      5.37 o 
  -1   0   6     4580.23     4130.22     65.47 o 
   0   0   6       90.14       82.30      7.86 o 
   1   0   6       39.39       34.73      7.61 o 
   2   0   6      192.07      206.46     17.39 o 
   3   0   6       61.80       49.94      3.79 o 
   4   0   6        0.01       -0.41      2.08 o 
   5   0   6       11.52       10.40      2.29 o 
   6   0   6        0.36       -1.33      1.33 o 
  -7   1   6        9.57       12.32      3.50 o 
  -6   1   6       60.89       64.41      6.06 o 
  -5   1   6       44.42       51.03      5.96 o 
  -4   1   6       52.68       55.58      5.06 o 
  -3   1   6      574.64      601.89     17.17 o 
  -2   1   6      176.17      207.00     13.08 o 
  -1   1   6      119.73       99.80     13.15 o 
   0   1   6       83.82       86.17      9.86 o 
   1   1   6      363.16      297.68     29.91 o 
   2   1   6      163.78      239.38     26.93 o 
   3   1   6       30.95       22.02      3.59 o 
   4   1   6       15.92       15.62      2.30 o 
   5   1   6       32.89       29.09      3.61 o 
   6   1   6        7.03        4.91      1.59 o 
  -7   2   6       16.77       21.83      6.48 o 
  -6   2   6        4.79        5.53      2.77 o 
  -5   2   6       94.21      102.59      8.30 o 
  -4   2   6        2.93        2.83      3.04 o 
  -3   2   6        0.02       -1.48      3.60 o 
  -2   2   6      774.91      843.86     27.60 o 
  -1   2   6       42.88       45.54      5.83 o 
   0   2   6      485.77      538.29     33.76 o 
   1   2   6       80.02       87.89     20.77 o 
   2   2   6      223.70      299.92     14.18 o 
   3   2   6      105.25      109.59      9.25 o 
   4   2   6      317.08      297.68     12.17 o 
   5   2   6       13.56       10.86      2.48 o 
   6   2   6       32.01       31.14      3.08 o 
  -7   3   6      125.88      138.30     14.05 o 
  -6   3   6        1.33        9.39      3.61 o 
  -5   3   6        0.93       -0.83      2.01 o 
  -4   3   6      383.32      429.43     28.46 o 
  -3   3   6      282.88      297.45      9.08 o 
  -2   3   6     1208.46     1302.93     47.36 o 
  -1   3   6        0.69        6.91      5.19 o 
   0   3   6       30.48       28.11      6.17 o 
   1   3   6        0.63       -5.66      7.70 o 
   2   3   6       33.95       43.35      4.88 o 
   3   3   6      237.24      270.56     20.64 o 
   4   3   6      282.98      278.36     11.76 o 
   5   3   6       58.92       58.76      5.67 o 
   6   3   6        3.87        3.33      1.77 o 
  -7   4   6        2.18        1.31      2.45 o 
  -6   4   6       53.74       61.38      9.53 o 
  -5   4   6        0.17       -2.99      4.70 o 
  -4   4   6      211.55      255.04     13.77 o 
  -3   4   6        6.83        7.44      2.49 o 
  -2   4   6      519.63      538.39     10.76 o 
  -1   4   6     1028.66     1032.57     39.95 o 
   0   4   6        7.41        4.88      2.24 o 
   1   4   6       39.85       38.13      3.43 o 
   2   4   6      280.32      358.64     24.72 o 
   3   4   6       69.57       68.37     15.12 o 
   4   4   6       36.51       31.21      3.58 o 
   5   4   6       19.13       17.54      2.85 o 
  -6   5   6        0.97        2.66      3.77 o 
  -5   5   6        0.82       -0.89      4.62 o 
  -4   5   6       27.81       21.23      5.54 o 
  -3   5   6       17.63       14.52      2.13 o 
  -2   5   6       64.50       64.69      3.26 o 
  -1   5   6      200.02      203.37      8.02 o 
   0   5   6       14.50       15.01      2.05 o 
   1   5   6      362.94      379.10     22.30 o 
   2   5   6       40.06       45.16      4.66 o 
   3   5   6       57.37       54.43      7.12 o 
   4   5   6       18.81       13.33      2.58 o 
   5   5   6        2.31        1.81      1.35 o 
  -6   6   6       10.62       13.13      4.55 o 
  -5   6   6        1.33        3.03      3.40 o 
  -4   6   6       45.70       47.60      6.81 o 
  -3   6   6      520.60      601.14     13.74 o 
  -2   6   6      228.34      231.25      6.88 o 
  -1   6   6        8.74        6.78      1.70 o 
   0   6   6      127.66      128.47      9.23 o 
   1   6   6        1.75       -0.13      2.31 o 
   2   6   6       57.00       56.87      5.74 o 
   3   6   6       75.92       86.18      7.61 o 
   4   6   6        5.36        5.67      2.04 o 
   5   6   6        2.14        3.60      1.38 o 
  -6   7   6      137.77      174.13     19.23 o 
  -5   7   6      147.17      168.08     11.66 o 
  -4   7   6       39.27       50.26      7.35 o 
  -3   7   6       25.26       28.02      3.03 o 
  -2   7   6      238.29      254.58      7.99 o 
  -1   7   6       46.00       47.02      3.99 o 
   0   7   6       25.90       20.66      3.59 o 
   1   7   6       10.91        9.89      2.88 o 
   2   7   6      304.78      332.36     13.81 o 
   3   7   6      226.13      268.95     16.49 o 
   4   7   6       13.55       10.03      2.84 o 
  -6   8   6      143.65      183.18     17.99 o 
  -5   8   6        3.27        1.09      2.21 o 
  -4   8   6       78.90       77.38      6.94 o 
  -3   8   6       45.89       43.30      4.10 o 
  -2   8   6        1.66        3.82      1.63 o 
  -1   8   6       14.41       15.66      5.46 o 
   0   8   6      830.93      834.28     27.33 o 
   1   8   6      673.45      690.33     23.11 o 
   2   8   6      110.93      107.90     10.60 o 
   3   8   6       21.32       21.97      7.03 o 
   4   8   6        0.97        2.83      2.26 o 
  -5   9   6        7.00       14.09      4.11 o 
  -4   9   6        1.15       -2.45      2.45 o 
  -3   9   6        2.99        1.01      2.90 o 
  -2   9   6        4.12        4.39      1.66 o 
  -1   9   6      374.71      379.63     11.59 o 
   0   9   6      368.42      357.19     11.76 o 
   1   9   6      268.02      276.14     13.23 o 
   2   9   6      199.30      208.30     14.18 o 
   3   9   6       31.12       39.59      8.81 o 
   4   9   6       25.13       23.98      4.04 o 
  -5  10   6       13.13       20.92      6.62 o 
  -4  10   6       16.38       15.66      4.55 o 
  -3  10   6      184.08      214.62     11.76 o 
  -2  10   6        1.85        1.07      2.26 o 
  -1  10   6       10.88       10.54      2.24 o 
   0  10   6      297.44      302.72     10.53 o 
   1  10   6        0.97       -1.47      3.08 o 
   2  10   6       81.17       71.45      7.65 o 
   3  10   6       84.13       73.38      6.41 o 
  -5  11   6        5.46        7.47      4.20 o 
  -4  11   6        9.73        7.16      3.18 o 
  -3  11   6        5.21        4.78      3.99 o 
  -2  11   6        0.11        2.04      2.13 o 
  -1  11   6      180.80      195.82      7.73 o 
   0  11   6       25.57       27.47      5.19 o 
   1  11   6       35.77       35.70      6.59 o 
   2  11   6        1.96        2.24      2.31 o 
  -4  12   6       91.67       97.79      8.99 o 
  -3  12   6        6.85        9.03      2.82 o 
  -2  12   6       12.19       13.28      3.27 o 
  -1  12   6       15.57       13.16      2.92 o 
   0  12   6       35.90       40.55      5.55 o 
   1  12   6        1.15        0.19      1.85 o 
   2  12   6        2.62        2.03      2.04 o 
  -3  13   6       56.37       66.29      7.44 o 
  -2  13   6       14.68       13.30      3.88 o 
  -1  13   6       40.32       31.37      7.68 o 
   0  13   6        0.02        1.25      2.23 o 
   1  13   6        7.48        8.70      6.65 o 
  -1 -16   7       29.10       32.99      4.42 o 
   0 -16   7        0.45       -1.55      1.55 o 
   1 -16   7       20.93       17.38      3.37 o 
   2 -16   7       34.80       30.00      4.11 o 
   3 -16   7      113.56      108.30      9.00 o 
  -2 -15   7        0.09        0.94      1.33 o 
  -1 -15   7        0.04       -0.02      1.96 o 
   0 -15   7       56.70       84.41      8.86 o 
   1 -15   7       69.81       68.16      6.00 o 
   2 -15   7        0.31        0.74      2.19 o 
   3 -15   7       84.30       68.18      5.33 o 
   4 -15   7       11.34        4.84      1.40 o 
  -3 -14   7       16.21       23.40      3.88 o 
  -2 -14   7        0.34       -2.02      2.94 o 
  -1 -14   7        0.02       -0.99      2.63 o 
   0 -14   7        6.82        2.06      2.19 o 
   1 -14   7        2.52        1.93      1.55 o 
   2 -14   7       11.22        9.64      2.63 o 
   3 -14   7        0.63        0.52      1.88 o 
   4 -14   7       11.78       12.33      2.56 o 
  -3 -13   7        5.52       11.91      3.07 o 
  -2 -13   7        8.62        3.43      2.58 o 
  -1 -13   7      158.83      167.71     13.02 o 
   0 -13   7      273.34      328.71     15.89 o 
   1 -13   7        0.00        0.83      1.93 o 
   2 -13   7        2.76        7.23      2.10 o 
   3 -13   7        7.88        5.36      2.02 o 
   4 -13   7        1.45        2.34      1.68 o 
   5 -13   7        7.82        6.98      1.95 o 
  -4 -12   7       24.17       21.97      4.47 o 
  -3 -12   7        9.04        7.42      3.52 o 
  -2 -12   7      262.02      290.65     24.43 o 
  -1 -12   7      312.69      332.88     19.51 o 
   0 -12   7      293.38      330.93     22.25 o 
   1 -12   7      212.30      211.72      9.35 o 
   2 -12   7       34.87       28.74      3.85 o 
   3 -12   7       13.67        9.45      2.07 o 
   4 -12   7        8.07        5.91      1.63 o 
   5 -12   7        0.65        0.98      1.41 o 
  -4 -11   7       12.09       11.84      3.46 o 
  -3 -11   7        5.93       15.73      4.77 o 
  -2 -11   7       69.44       84.15     10.02 o 
  -1 -11   7     1021.92     1109.85     28.92 o 
   0 -11   7        0.03       -1.26      3.15 o 
   1 -11   7       50.94       50.78      4.91 o 
   2 -11   7       40.76       30.72      5.52 o 
   3 -11   7       26.76       22.51      2.85 o 
   4 -11   7        3.76        2.06      1.51 o 
   5 -11   7       21.57       19.87      2.86 o 
  -5 -10   7        2.27       -2.10     15.59 o 
  -4 -10   7      115.05      108.52      7.93 o 
  -3 -10   7       34.55       40.27      4.85 o 
  -2 -10   7       25.51       30.16      6.62 o 
  -1 -10   7      561.43      485.83     17.62 o 
   0 -10   7      781.34      852.98     45.88 o 
   1 -10   7        2.84        5.13      6.64 o 
   2 -10   7        0.10       -1.13      2.49 o 
   3 -10   7       13.10       11.91      2.95 o 
   4 -10   7        7.68       10.30      3.54 o 
   5 -10   7      104.75       94.09      8.02 o 
   6 -10   7       44.77       40.78      6.88 o 
  -5  -9   7        0.46        1.89      2.22 o 
  -4  -9   7      212.27      203.04     10.06 o 
  -3  -9   7       46.20       44.32      4.79 o 
  -2  -9   7      220.68      206.80     10.39 o 
  -1  -9   7       40.35       31.97      4.60 o 
   0  -9   7       85.81       81.42      7.10 o 
   1  -9   7        1.32        0.22      1.70 o 
   2  -9   7       12.12       15.53      2.44 o 
   3  -9   7      370.37      379.13     12.88 o 
   4  -9   7      146.41      157.47      9.24 o 
   5  -9   7       26.55       24.98      4.44 o 
   6  -9   7        5.44        5.75      2.75 o 
  -5  -8   7       29.06       26.16      6.13 o 
  -4  -8   7        9.26       11.92      3.70 o 
  -3  -8   7        5.84        3.19      3.18 o 
  -2  -8   7      212.21      186.03      9.21 o 
  -1  -8   7      270.41      250.62     17.49 o 
   0  -8   7        6.49        1.63      2.71 o 
   1  -8   7      102.99      108.79      7.25 o 
   2  -8   7        4.57        4.35      4.29 o 
   3  -8   7      267.20      292.19     12.41 o 
   4  -8   7      556.25      577.92     18.69 o 
   5  -8   7       35.86       26.82      4.04 o 
   6  -8   7       30.42       37.22      5.73 o 
  -6  -7   7        3.57        2.89      2.55 o 
  -5  -7   7        4.53        6.67      6.18 o 
  -4  -7   7       44.54       49.51      5.33 o 
  -3  -7   7       18.52       16.77      2.82 o 
  -2  -7   7       86.24       72.96      7.45 o 
  -1  -7   7        2.71        4.19      2.60 o 
   0  -7   7       45.51       49.49      4.61 o 
   1  -7   7      100.80      129.24     14.58 o 
   2  -7   7      457.08      498.84     14.10 o 
   3  -7   7        0.02       -2.10      7.06 o 
   4  -7   7      444.44      461.55     14.77 o 
   5  -7   7       36.49       27.85      4.10 o 
   6  -7   7        0.29        2.16      1.57 o 
  -6  -6   7       40.29       41.59      6.48 o 
  -5  -6   7        7.96        8.65      4.32 o 
  -4  -6   7       52.04       51.67      5.33 o 
  -3  -6   7        1.56       -0.02      1.96 o 
  -2  -6   7        1.69        3.72      2.12 o 
  -1  -6   7        4.12        6.45      3.11 o 
   0  -6   7        9.63        8.57      7.02 o 
   1  -6   7      643.19      675.57     58.09 o 
   2  -6   7       46.80       53.98      4.34 o 
   3  -6   7       36.78       30.85      3.47 o 
   4  -6   7      247.90      265.05     11.88 o 
   5  -6   7       22.40       15.79      3.02 o 
   6  -6   7       22.58       19.57      3.56 o 
  -6  -5   7      116.23      121.57      7.55 o 
  -5  -5   7        3.09        2.83      3.80 o 
  -4  -5   7       36.11       34.87      6.35 o 
  -3  -5   7      281.93      300.07     16.61 o 
  -2  -5   7      493.16      476.49     16.36 o 
  -1  -5   7      995.27      989.59     45.07 o 
   0  -5   7       39.51       48.75      9.81 o 
   1  -5   7        0.01       -5.21      5.21 o 
   2  -5   7       58.81       70.64      4.83 o 
   3  -5   7        2.23        4.45      2.67 o 
   4  -5   7        8.42        4.91      2.89 o 
   5  -5   7       18.41       16.58      3.53 o 
   6  -5   7        3.83        0.64      1.60 o 
  -6  -4   7       16.69       15.75      4.30 o 
  -5  -4   7      317.22      335.88     13.63 o 
  -4  -4   7       10.95       12.61      3.06 o 
  -3  -4   7      271.79      268.15      9.97 o 
  -2  -4   7      360.47      341.52     14.42 o 
  -1  -4   7        0.11        6.80      5.45 o 
   0  -4   7     2308.70     2660.74     64.26 o 
   1  -4   7      925.62     1015.08     40.28 o 
   2  -4   7       40.60       30.87      4.41 o 
   3  -4   7       71.20       70.02      4.35 o 
   4  -4   7       99.13       92.51      4.98 o 
   5  -4   7       10.63       12.05      2.43 o 
   6  -4   7        6.03        3.02      2.49 o 
  -6  -3   7        0.95        3.60      3.52 o 
  -5  -3   7       60.13       59.58      5.89 o 
  -4  -3   7        3.75        3.45      2.78 o 
  -3  -3   7       47.25       43.04      3.94 o 
  -2  -3   7       68.26       66.05      7.76 o 
  -1  -3   7        2.25       -2.40      5.65 o 
   0  -3   7      503.38      612.57     38.25 o 
   1  -3   7      102.22       72.55     14.21 o 
   2  -3   7      206.27      217.96     15.14 o 
   3  -3   7      129.94      133.73      7.22 o 
   4  -3   7       82.22       67.34      4.05 o 
   5  -3   7       71.92       71.64      4.84 o 
   6  -3   7        1.08        4.13      1.80 o 
  -6  -2   7      304.83      350.18     14.67 o 
  -5  -2   7       37.17       37.00      4.21 o 
  -4  -2   7       26.36       22.65      4.83 o 
  -3  -2   7      658.64      736.27     14.08 o 
  -2  -2   7      260.27      241.57     20.06 o 
  -1  -2   7      250.45      197.92     16.01 o 
   0  -2   7       79.27       62.78     12.67 o 
   1  -2   7      901.45      894.29     71.04 o 
   2  -2   7      128.95      148.57     10.08 o 
   3  -2   7       35.34       49.26      4.48 o 
   4  -2   7        0.90        1.91      2.55 o 
   5  -2   7       10.14        9.93      2.07 o 
   6  -2   7        3.26        0.19      2.11 o 
  -7  -1   7        8.87        6.59      3.14 o 
  -6  -1   7      113.22       95.88      9.73 o 
  -5  -1   7       87.98       96.62      7.27 o 
  -4  -1   7       15.38       12.51      2.41 o 
  -3  -1   7      313.50      347.86     10.38 o 
  -2  -1   7      272.20      246.44     15.02 o 
  -1  -1   7     1484.51     1346.78     66.84 o 
   0  -1   7      119.09      131.58     18.48 o 
   1  -1   7      157.07      125.22     18.03 o 
   2  -1   7       73.86       96.12     10.82 o 
   3  -1   7       61.25       65.90      4.86 o 
   4  -1   7        9.94       11.98      3.42 o 
   5  -1   7       30.05       30.39      3.12 o 
   6  -1   7        5.76        5.22      2.04 o 
  -7   0   7       35.38       44.96      8.65 o 
  -6   0   7       17.06       10.34      3.18 o 
  -5   0   7      419.83      469.48     18.75 o 
  -4   0   7       88.25       91.80      5.97 o 
  -3   0   7       64.42       57.52      4.25 o 
  -2   0   7      133.12      111.81     10.39 o 
  -1   0   7     2081.11     2102.69    122.78 o 
   0   0   7      595.60      684.38     55.19 o 
   1   0   7      645.45      478.60     68.31 o 
   2   0   7        8.76        7.95      2.83 o 
   3   0   7      129.23      127.25      7.35 o 
   4   0   7        1.44        3.09      2.35 o 
   5   0   7       26.76       29.43      3.27 o 
   6   0   7      138.70      136.82     13.77 o 
  -7   1   7       30.19       38.10      7.83 o 
  -6   1   7       99.79      103.49      8.05 o 
  -5   1   7      180.73      197.64     13.31 o 
  -4   1   7        1.72        0.88      2.20 o 
  -3   1   7      190.14      196.90      7.56 o 
  -2   1   7      866.92      855.42     39.01 o 
  -1   1   7      837.22      830.44     66.07 o 
   0   1   7        0.42        0.23      2.98 o 
   1   1   7      190.28      156.35     24.83 o 
   2   1   7      197.08      270.27     25.60 o 
   3   1   7       45.22       39.09      4.59 o 
   4   1   7       28.32       40.09      4.41 o 
   5   1   7       73.75       67.25      5.58 o 
   6   1   7       13.26        9.62      2.30 o 
  -7   2   7       46.58       46.66      8.38 o 
  -6   2   7       91.59      111.75      9.65 o 
  -5   2   7        3.21       -0.25      2.85 o 
  -4   2   7      131.32      140.37      9.82 o 
  -3   2   7        1.48        4.19      3.60 o 
  -2   2   7        8.02        8.96      2.02 o 
  -1   2   7      127.05      104.11     16.83 o 
   0   2   7       19.48       23.43      5.17 o 
   1   2   7      867.37      959.16     86.60 o 
   2   2   7      121.61      125.29      9.54 o 
   3   2   7       32.22       32.66      5.18 o 
   4   2   7       83.84       91.95      6.02 o 
   5   2   7        5.57        5.24      2.24 o 
  -7   3   7       13.30       16.99      4.91 o 
  -6   3   7        2.31        6.72      4.74 o 
  -5   3   7      331.76      351.25     30.04 o 
  -4   3   7        8.78       11.70      3.96 o 
  -3   3   7       84.90       88.31      5.39 o 
  -2   3   7     1474.28     1587.85     20.55 o 
  -1   3   7       55.15       53.84      6.05 o 
   0   3   7        2.39        1.80      1.57 o 
   1   3   7       35.31       30.60      3.83 o 
   2   3   7       23.14       24.18      4.28 o 
   3   3   7      360.57      359.32     29.09 o 
   4   3   7      261.02      293.01     11.52 o 
   5   3   7       30.07       35.98      4.08 o 
  -6   4   7       12.40       15.06      5.31 o 
  -5   4   7        0.56       -1.72      3.67 o 
  -4   4   7       21.40       22.77      5.60 o 
  -3   4   7      133.68      130.70      6.22 o 
  -2   4   7     1179.45     1245.27     15.86 o 
  -1   4   7      505.05      595.58     16.02 o 
   0   4   7        8.87        7.86      1.82 o 
   1   4   7     1373.63     1387.02     54.16 o 
   2   4   7       67.66       73.12      7.63 o 
   3   4   7       17.04       18.97      3.94 o 
   4   4   7       59.49       64.80      4.72 o 
   5   4   7       15.90       16.33      2.97 o 
  -6   5   7        0.19        1.88      3.43 o 
  -5   5   7       15.09        6.70      3.80 o 
  -4   5   7      439.62      561.16     71.36 o 
  -3   5   7        0.63        1.24      1.55 o 
  -2   5   7      176.31      162.21      5.57 o 
  -1   5   7      255.41      243.65     10.03 o 
   0   5   7      186.66      186.98      7.34 o 
   1   5   7       13.01       14.47      4.96 o 
   2   5   7       13.98       17.20      3.27 o 
   3   5   7        2.72        1.01      2.45 o 
   4   5   7       33.19       26.78      3.52 o 
   5   5   7       30.19       24.17      3.14 o 
  -6   6   7       33.28       37.57      6.32 o 
  -5   6   7      226.74      261.04     32.31 o 
  -4   6   7       80.39      104.17     10.46 o 
  -3   6   7      532.30      573.26     18.79 o 
  -2   6   7      205.44      231.77      7.10 o 
  -1   6   7      609.18      615.16     13.57 o 
   0   6   7        0.13        1.14      3.36 o 
   1   6   7       95.48      100.49      6.49 o 
   2   6   7      298.28      320.41     15.25 o 
   3   6   7       32.52       29.59      5.31 o 
   4   6   7       70.39       76.34      6.21 o 
  -6   7   7       86.32      110.01     14.52 o 
  -5   7   7      195.94      221.77     13.25 o 
  -4   7   7       13.95       20.31      4.54 o 
  -3   7   7       19.60       21.57      3.10 o 
  -2   7   7        0.91        0.03      2.73 o 
  -1   7   7       40.27       39.78      3.88 o 
   0   7   7      246.03      229.59     13.40 o 
   1   7   7        2.99       -0.70      4.98 o 
   2   7   7       85.89       80.53      7.70 o 
   3   7   7        7.08        3.58      4.99 o 
   4   7   7        0.11       -0.91      1.57 o 
  -5   8   7       19.91       23.29      4.11 o 
  -4   8   7       21.44       20.66      6.90 o 
  -3   8   7       39.73       36.10      6.25 o 
  -2   8   7       54.72       51.38      4.75 o 
  -1   8   7        9.14        6.95      3.27 o 
   0   8   7       56.15       55.14      4.88 o 
   1   8   7        0.04        2.68      6.37 o 
   2   8   7      218.54      236.06     14.95 o 
   3   8   7      129.88      115.66     22.67 o 
   4   8   7        0.23       -0.55      1.63 o 
  -5   9   7       39.26       51.94      9.97 o 
  -4   9   7       86.66       93.36     11.16 o 
  -3   9   7        3.20        2.84      2.95 o 
  -2   9   7        0.09       -0.33      1.59 o 
  -1   9   7       18.40       22.30      3.37 o 
   0   9   7        8.01        4.88      4.64 o 
   1   9   7       31.05       28.60      5.03 o 
   2   9   7        0.05       -1.92      2.29 o 
   3   9   7      187.05      170.10     31.27 o 
  -5  10   7        4.31       17.04      5.91 o 
  -4  10   7        0.23        2.98      3.30 o 
  -3  10   7        4.59        5.08      3.79 o 
  -2  10   7       98.06      104.30     12.49 o 
  -1  10   7      175.08      163.99      6.81 o 
   0  10   7        6.07        7.87      2.72 o 
   1  10   7       48.54       49.43      6.41 o 
   2  10   7      202.89      206.82     14.41 o 
   3  10   7        0.90        4.17      3.11 o 
  -4  11   7       55.23       73.04      8.36 o 
  -3  11   7       94.53       89.61      8.67 o 
  -2  11   7       61.92       61.18      8.41 o 
  -1  11   7       12.94       13.37      6.27 o 
   0  11   7      323.91      337.43     13.08 o 
   1  11   7       66.16       71.12      6.10 o 
   2  11   7       54.33       46.19      4.76 o 
  -4  12   7        0.39        3.72      3.15 o 
  -3  12   7        7.02       14.46      4.96 o 
  -2  12   7        7.98        2.91      3.85 o 
  -1  12   7       12.67       12.58      4.06 o 
   0  12   7       34.85       30.71      6.16 o 
   1  12   7       37.90       42.13      7.34 o 
  -3  13   7       53.67       72.92      9.84 o 
  -2  13   7        4.74        3.79      3.83 o 
  -1  13   7        0.56       -2.56      2.56 o 
   0  13   7        7.52        4.18      4.48 o 
  -1 -16   8        4.09        3.31      2.47 o 
   0 -16   8       10.76       17.08      3.42 o 
   1 -16   8        3.16        2.89      5.49 o 
   2 -16   8       14.55       16.18      2.94 o 
  -2 -15   8       54.14       87.51      7.79 o 
  -1 -15   8        3.59        2.32      1.84 o 
   0 -15   8        0.71       -0.08      1.46 o 
   1 -15   8       42.52       43.12      3.99 o 
   2 -15   8       66.67       72.59      7.16 o 
   3 -15   8        9.82        7.47      2.29 o 
  -3 -14   8       20.55       24.45      6.43 o 
  -2 -14   8       50.75       71.31      7.76 o 
  -1 -14   8       20.64       22.42      4.95 o 
   0 -14   8        2.33        1.21      2.37 o 
   1 -14   8       34.14       31.95      4.00 o 
   2 -14   8        7.69       10.89      2.77 o 
   3 -14   8        1.77        1.62      2.26 o 
   4 -14   8        1.78        1.89      2.43 o 
  -3 -13   8       57.95       65.45      6.04 o 
  -2 -13   8       24.80       31.14      5.84 o 
  -1 -13   8        0.09        2.66      1.98 o 
   0 -13   8        3.97        5.97      2.88 o 
   1 -13   8       18.81       15.29      3.62 o 
   2 -13   8      546.11      562.32     19.51 o 
   3 -13   8       37.73       32.86      3.90 o 
   4 -13   8      126.73      131.56      7.67 o 
  -4 -12   8       19.16       22.46      6.05 o 
  -3 -12   8      106.70      116.99     11.14 o 
  -2 -12   8       11.88       13.32      4.48 o 
  -1 -12   8      276.15      311.27     15.75 o 
   0 -12   8      235.63      264.57     14.70 o 
   1 -12   8        3.62        5.44      1.89 o 
   2 -12   8      229.14      216.86      9.87 o 
   3 -12   8        1.09       -0.72      1.66 o 
   4 -12   8        2.87        2.18      1.66 o 
   5 -12   8       14.65       14.40      2.73 o 
  -4 -11   8       11.21        8.66      3.48 o 
  -3 -11   8       14.30       13.02      3.59 o 
  -2 -11   8        0.02        4.23      3.40 o 
  -1 -11   8      379.37      390.46     17.49 o 
   0 -11   8      389.83      414.06     18.12 o 
   1 -11   8       64.92       74.37      6.80 o 
   2 -11   8       40.51       40.38      4.42 o 
   3 -11   8        1.54        2.19      1.49 o 
   4 -11   8       65.39       72.26      5.63 o 
   5 -11   8        9.70        4.94      2.10 o 
  -5 -10   8       18.05       18.80      4.96 o 
  -4 -10   8       18.88       21.17      3.47 o 
  -3 -10   8      265.55      252.24     12.78 o 
  -2 -10   8      110.15      126.84      8.44 o 
  -1 -10   8      199.19      188.21     11.38 o 
   0 -10   8      247.46      236.52     13.22 o 
   1 -10   8       37.69       38.85      4.39 o 
   2 -10   8       16.12       14.07      3.28 o 
   3 -10   8        0.83        2.17      2.28 o 
   4 -10   8       13.37       11.29      2.59 o 
   5 -10   8        0.29        0.45      1.56 o 
  -5  -9   8       18.44       19.26      4.79 o 
  -4  -9   8       49.58       45.71      6.01 o 
  -3  -9   8       81.63       91.05      6.47 o 
  -2  -9   8      173.82      157.68      9.13 o 
  -1  -9   8       26.79       24.98      4.29 o 
   0  -9   8      223.87      219.51     13.25 o 
   1  -9   8       11.48       10.84      2.74 o 
   2  -9   8      164.58      167.06      7.92 o 
   3  -9   8        5.54        2.03      4.80 o 
   4  -9   8        4.71        5.12      4.39 o 
   5  -9   8        3.08        3.82      2.09 o 
   6  -9   8       28.20       25.18      4.45 o 
  -5  -8   8       52.60       45.13      6.32 o 
  -4  -8   8       31.92       24.88      3.98 o 
  -3  -8   8        2.34        4.23      2.17 o 
  -2  -8   8        6.08        4.35      3.70 o 
  -1  -8   8       54.94       55.69      4.77 o 
   0  -8   8      144.92      143.53      9.82 o 
   1  -8   8      344.54      361.57     16.44 o 
   2  -8   8       45.76       42.49      5.48 o 
   3  -8   8      863.90      925.37     25.05 o 
   4  -8   8      224.24      243.84     11.78 o 
   5  -8   8        3.98        1.39      3.25 o 
   6  -8   8       39.54       38.29      8.26 o 
  -6  -7   8        0.33       -2.64      2.64 o 
  -5  -7   8       23.84       28.04      5.78 o 
  -4  -7   8       18.35       17.32      3.17 o 
  -3  -7   8       45.49       35.25      5.25 o 
  -2  -7   8      101.44       89.38      8.59 o 
  -1  -7   8      584.19      539.07     51.64 o 
   0  -7   8       95.05      112.32      6.44 o 
   1  -7   8      778.44      893.00     23.95 o 
   2  -7   8       54.05       48.56      5.74 o 
   3  -7   8      171.95      179.09      8.78 o 
   4  -7   8       76.19       74.95      7.01 o 
   5  -7   8       14.31       11.32      2.68 o 
   6  -7   8       80.78       84.92      6.69 o 
  -6  -6   8       28.31       23.47      7.52 o 
  -5  -6   8       28.84       29.67      7.65 o 
  -4  -6   8        0.61        1.27      3.71 o 
  -3  -6   8        6.25        7.87      2.80 o 
  -2  -6   8        3.06        4.54      2.57 o 
  -1  -6   8       47.05       54.57      5.74 o 
   0  -6   8        8.16        6.17      3.91 o 
   1  -6   8     1042.02     1185.69     34.44 o 
   2  -6   8        7.67        4.67      2.50 o 
   3  -6   8     1115.01     1175.79     45.22 o 
   4  -6   8        4.27        2.31      1.84 o 
   5  -6   8        5.38        3.37      1.79 o 
   6  -6   8       94.18       93.23      7.15 o 
  -6  -5   8       52.46       58.55      7.65 o 
  -5  -5   8        0.28       -0.43      3.14 o 
  -4  -5   8      206.97      201.28     12.59 o 
  -3  -5   8      267.47      234.72     11.42 o 
  -2  -5   8       24.15       22.81      2.82 o 
  -1  -5   8      469.39      494.27     40.33 o 
   0  -5   8      722.09      833.16     34.87 o 
   1  -5   8     2177.73     2547.22     65.86 o 
   2  -5   8       40.22       37.36      3.47 o 
   3  -5   8      197.96      216.80      9.70 o 
   4  -5   8      165.54      186.73      8.18 o 
   5  -5   8        0.07       -0.87      2.30 o 
   6  -5   8       55.71       54.43      6.21 o 
  -6  -4   8      108.84      107.69     11.45 o 
  -5  -4   8        4.19        2.18      2.53 o 
  -4  -4   8       62.32       51.68      5.55 o 
  -3  -4   8      407.09      436.22     16.25 o 
  -2  -4   8       15.13       18.81      3.84 o 
  -1  -4   8      556.36      665.20     35.58 o 
   0  -4   8      207.68      250.49     19.74 o 
   1  -4   8      543.78      591.17     31.91 o 
   2  -4   8      330.56      324.92     11.13 o 
   3  -4   8      502.28      559.56     24.72 o 
   4  -4   8      239.70      265.71     10.04 o 
   5  -4   8       84.82       84.72      5.43 o 
   6  -4   8       17.94        8.74      4.19 o 
  -6  -3   8       41.67       45.64      6.39 o 
  -5  -3   8      292.60      310.02     12.96 o 
  -4  -3   8      113.54       98.28      9.61 o 
  -3  -3   8       94.91       94.48      6.03 o 
  -2  -3   8      124.00      136.16      7.24 o 
  -1  -3   8      654.06      702.79     45.98 o 
   0  -3   8       18.27       44.46      6.14 o 
   1  -3   8       18.12       12.53      5.25 o 
   2  -3   8       12.27       12.83      2.06 o 
   3  -3   8       46.40       45.53      3.98 o 
   4  -3   8        5.26        3.68      1.90 o 
   5  -3   8      111.13      111.16      6.35 o 
   6  -3   8        0.33        1.77      2.78 o 
  -6  -2   8        0.89       -3.20      3.20 o 
  -5  -2   8       38.89       46.87      6.23 o 
  -4  -2   8       12.59        8.19      3.43 o 
  -3  -2   8      125.51      136.08      6.42 o 
  -2  -2   8      446.22      498.73     24.89 o 
  -1  -2   8        7.82        3.33      5.85 o 
   0  -2   8      783.99      924.60     40.01 o 
   1  -2   8     1010.41     1111.62     44.08 o 
   2  -2   8      631.20      659.33     44.03 o 
   3  -2   8       97.84       92.06      5.55 o 
   4  -2   8       34.31       41.08      4.70 o 
   5  -2   8       71.09       73.51      5.93 o 
   6  -2   8        0.85        1.37      1.64 o 
  -6  -1   8       75.27       77.68      7.99 o 
  -5  -1   8        2.16       -0.14      2.23 o 
  -4  -1   8       33.75       34.09      3.97 o 
  -3  -1   8      425.97      408.71     14.65 o 
  -2  -1   8      359.33      409.68     16.50 o 
  -1  -1   8      212.99      167.16     28.87 o 
   0  -1   8      412.35      533.02     45.43 o 
   1  -1   8        7.06        7.40      7.49 o 
   2  -1   8       22.40       25.90      2.87 o 
   3  -1   8      490.92      499.12     16.09 o 
   4  -1   8        9.46        7.90      2.67 o 
   5  -1   8      134.51      143.73      6.73 o 
   6  -1   8       14.52        8.46      2.31 o 
  -7   0   8        0.15        4.24      3.92 o 
  -6   0   8       58.16       53.47     10.45 o 
  -5   0   8      424.08      483.24     20.40 o 
  -4   0   8      226.62      262.46      9.81 o 
  -3   0   8       24.39       24.72      2.83 o 
  -2   0   8      357.14      374.18     13.36 o 
  -1   0   8      132.37      166.69     28.95 o 
   0   0   8      470.60      433.88     25.46 o 
   1   0   8        0.05       -0.73      2.02 o 
   2   0   8        2.31        5.79      2.53 o 
   3   0   8      219.37      230.68     11.76 o 
   4   0   8        6.05        4.22      2.15 o 
   5   0   8      136.64      162.54      8.65 o 
   6   0   8        3.45        2.54      1.41 o 
  -7   1   8       11.83       10.61      4.20 o 
  -6   1   8      114.42      110.44     23.16 o 
  -5   1   8      103.54      115.52      9.78 o 
  -4   1   8       53.93       55.35      4.97 o 
  -3   1   8      147.81      141.86      7.28 o 
  -2   1   8       92.41       84.14      4.79 o 
  -1   1   8     1548.44     1702.76    130.20 o 
   0   1   8        4.03        6.40      3.09 o 
   1   1   8       71.76       89.34      6.50 o 
   2   1   8        8.69        4.39      3.92 o 
   3   1   8      162.01      207.03     11.93 o 
   4   1   8       22.71       24.93      4.57 o 
   5   1   8        7.77        4.93      3.45 o 
  -6   2   8       17.90       26.60      6.73 o 
  -5   2   8        8.30        9.96      3.39 o 
  -4   2   8       11.68       14.87      3.72 o 
  -3   2   8      206.31      228.07      9.88 o 
  -2   2   8       23.66       21.57      2.16 o 
  -1   2   8      901.42      984.42     36.70 o 
   0   2   8       46.50       44.26      4.07 o 
   1   2   8       24.29       27.29      3.81 o 
   2   2   8       19.77       18.23      5.03 o 
   3   2   8       54.99       60.00      6.38 o 
   4   2   8      170.19      199.52     10.37 o 
   5   2   8       24.82       27.12      3.73 o 
  -6   3   8       20.83       26.02      6.42 o 
  -5   3   8        3.04        0.21      2.08 o 
  -4   3   8      183.26      215.82     16.98 o 
  -3   3   8        0.25        2.29      1.57 o 
  -2   3   8      377.06      382.45      9.88 o 
  -1   3   8     1096.53     1158.79     31.39 o 
   0   3   8       52.80       52.91      4.37 o 
   1   3   8      128.71      132.41      8.98 o 
   2   3   8       18.61       28.73      7.69 o 
   3   3   8      177.79      198.19     19.40 o 
   4   3   8        1.38        2.66      1.70 o 
   5   3   8       31.61       28.70      4.50 o 
  -6   4   8       52.69       71.37      9.40 o 
  -5   4   8       20.93       15.15      5.87 o 
  -4   4   8      160.92      183.96     13.71 o 
  -3   4   8       24.31       26.47      3.58 o 
  -2   4   8      350.40      369.27     13.49 o 
  -1   4   8       98.02       93.73      5.35 o 
   0   4   8       93.41      101.15      6.67 o 
   1   4   8      205.30      210.38     14.38 o 
   2   4   8      169.30      167.66     14.99 o 
   3   4   8      213.83      211.54     18.59 o 
   4   4   8       11.13       10.27      2.03 o 
   5   4   8        1.54       -1.64      1.64 o 
  -6   5   8       28.86       39.42      7.93 o 
  -5   5   8       45.29       32.35      6.61 o 
  -4   5   8      295.63      402.26     28.07 o 
  -3   5   8      234.46      250.16     10.58 o 
  -2   5   8       81.56       98.25      4.68 o 
  -1   5   8      590.56      553.65     28.09 o 
   0   5   8      155.76      170.28      8.53 o 
   1   5   8      112.57      112.49      7.84 o 
   2   5   8      112.10      120.82      8.87 o 
   3   5   8       58.35       61.87      6.27 o 
   4   5   8        3.56        4.82      1.73 o 
  -6   6   8       22.90       27.84      6.87 o 
  -5   6   8       80.42       78.73      8.36 o 
  -4   6   8       67.37       86.98      9.88 o 
  -3   6   8        1.60        2.59      2.90 o 
  -2   6   8      193.77      212.60      7.14 o 
  -1   6   8      110.62      119.80      6.85 o 
   0   6   8       56.77       68.68      7.43 o 
   1   6   8        2.51       -1.92      5.00 o 
   2   6   8       14.98       15.99      4.55 o 
   3   6   8      253.13      275.35     16.26 o 
   4   6   8        3.69        3.93      1.96 o 
  -5   7   8       13.84        5.34      2.61 o 
  -4   7   8        0.75        2.90      3.75 o 
  -3   7   8       22.09       27.42      4.22 o 
  -2   7   8       44.92       54.40      4.88 o 
  -1   7   8       89.79      100.60      7.03 o 
   0   7   8      117.96      117.20      6.93 o 
   1   7   8      458.01      463.33     23.26 o 
   2   7   8        6.86        6.85      2.76 o 
   3   7   8      119.86      118.17     14.45 o 
   4   7   8       33.56       30.46      4.82 o 
  -5   8   8       64.13       58.23     10.99 o 
  -4   8   8        0.10        7.44      4.60 o 
  -3   8   8       11.63       23.81      4.61 o 
  -2   8   8       14.50       18.74      3.20 o 
  -1   8   8        0.72        7.07      7.01 o 
   0   8   8       46.59       48.93      5.68 o 
   1   8   8      130.20      126.71     10.24 o 
   2   8   8        1.12        2.47      3.14 o 
   3   8   8      161.82      177.77     14.77 o 
  -5   9   8        0.43       -4.35      4.64 o 
  -4   9   8       17.12       19.25      5.34 o 
  -3   9   8       14.71       21.50      5.25 o 
  -2   9   8       75.97       72.78      6.58 o 
  -1   9   8      272.31      287.65     11.13 o 
   0   9   8        5.94        8.97      4.94 o 
   1   9   8       57.22       57.44      6.58 o 
   2   9   8      137.67      154.78     13.20 o 
   3   9   8      155.27      150.44     11.81 o 
  -4  10   8       10.97       16.77      4.55 o 
  -3  10   8        0.24        2.50      3.00 o 
  -2  10   8        4.10        5.35      3.09 o 
  -1  10   8       58.58       59.29      4.96 o 
   0  10   8       92.19       87.48      7.04 o 
   1  10   8        2.62        2.79      2.70 o 
   2  10   8        0.22        3.01      3.34 o 
  -4  11   8       28.24       19.38      5.54 o 
  -3  11   8        5.80        6.38      4.37 o 
  -2  11   8        6.85        4.63      3.50 o 
  -1  11   8       92.10       87.45      7.98 o 
   0  11   8       25.14       29.56      4.34 o 
   1  11   8       21.59       17.28      3.54 o 
  -3  12   8        3.79        1.13      3.32 o 
  -2  12   8       11.61       13.45      4.85 o 
  -1  12   8       20.07       18.55      4.93 o 
   0  12   8       75.24       78.39     18.34 o 
  -1 -16   9       45.06       59.94      6.52 o 
   0 -16   9        3.54        6.83      2.22 o 
   1 -16   9       26.27       31.62      8.59 o 
   2 -16   9       11.01        5.89      2.40 o 
  -2 -15   9        1.83        2.97      1.79 o 
  -1 -15   9        0.64        2.41      1.93 o 
   0 -15   9        1.08        1.92      1.55 o 
   1 -15   9        6.16        4.93      1.73 o 
   2 -15   9        3.38        1.40      1.75 o 
   3 -15   9       18.36       16.72      2.99 o 
  -3 -14   9        1.71        2.70      1.91 o 
  -2 -14   9       12.20        8.78      3.46 o 
  -1 -14   9        9.04       13.22      3.05 o 
   0 -14   9       14.27       14.88      3.72 o 
   1 -14   9       72.94       79.69      6.04 o 
   2 -14   9       24.03       29.63      3.88 o 
   3 -14   9       23.29       22.37      3.19 o 
   4 -14   9        2.33        1.96      2.14 o 
  -3 -13   9        5.95        3.14      2.51 o 
  -2 -13   9        4.76        5.75      2.94 o 
  -1 -13   9       13.52        9.31      2.74 o 
   0 -13   9       68.83       85.79      8.09 o 
   1 -13   9       63.91       57.75      5.56 o 
   2 -13   9        0.08       -0.05      1.74 o 
   3 -13   9       52.97       42.53      4.65 o 
   4 -13   9        6.67        6.24      2.19 o 
  -4 -12   9        0.61        1.80      5.63 o 
  -3 -12   9        0.01        1.00      4.35 o 
  -2 -12   9      129.67      158.07     12.28 o 
  -1 -12   9       55.31       61.32      8.64 o 
   0 -12   9       26.26       27.90      4.70 o 
   1 -12   9       10.26        8.16      2.17 o 
   2 -12   9       71.35       66.28      5.58 o 
   3 -12   9        3.83        2.31      2.17 o 
   4 -12   9        0.37        0.37      1.68 o 
   5 -12   9        9.87        6.28      3.23 o 
  -4 -11   9      102.08      119.01      8.38 o 
  -3 -11   9        0.15        1.73      1.84 o 
  -2 -11   9       15.96       16.25      3.83 o 
  -1 -11   9       67.18       62.04      7.33 o 
   0 -11   9       37.84       45.53      7.85 o 
   1 -11   9      183.29      207.45     16.48 o 
   2 -11   9        4.51        1.14      2.22 o 
   3 -11   9      110.22      107.23      6.89 o 
   4 -11   9       13.55       11.94      2.40 o 
   5 -11   9       17.70       13.84      2.70 o 
  -5 -10   9       15.17       12.44      5.09 o 
  -4 -10   9        3.38        3.07      2.15 o 
  -3 -10   9      108.48      108.69      6.94 o 
  -2 -10   9      997.43     1015.48     44.63 o 
  -1 -10   9     1203.88     1138.29     27.38 o 
   0 -10   9      110.49      133.11     10.22 o 
   1 -10   9       32.08       36.80      4.25 o 
   2 -10   9      137.37      161.49      8.21 o 
   3 -10   9       21.76       15.72      3.88 o 
   4 -10   9       16.74       18.67      3.02 o 
   5 -10   9        5.36        5.35      1.55 o 
  -5  -9   9       17.82       12.04      5.32 o 
  -4  -9   9      129.69      121.94      8.68 o 
  -3  -9   9       55.63       48.53      5.23 o 
  -2  -9   9       18.00       14.24      4.11 o 
  -1  -9   9      471.02      437.66     25.17 o 
   0  -9   9      217.03      223.73     21.37 o 
   1  -9   9        8.12        2.19      2.20 o 
   2  -9   9       34.10       25.03      5.42 o 
   3  -9   9      162.85      166.89     10.07 o 
   4  -9   9      175.85      179.18     10.25 o 
   5  -9   9        5.63        6.43      2.33 o 
  -5  -8   9       10.42        9.79      2.75 o 
  -4  -8   9       93.21       82.71      7.69 o 
  -3  -8   9      375.26      336.60     26.50 o 
  -2  -8   9        4.83        6.40      2.61 o 
  -1  -8   9      282.71      265.29     26.26 o 
   0  -8   9      370.12      419.94     26.23 o 
   1  -8   9      255.77      272.97     15.74 o 
   2  -8   9       37.70       36.56      4.54 o 
   3  -8   9       74.73       84.04      6.84 o 
   4  -8   9        5.30        9.55      2.70 o 
   5  -8   9        0.12       -1.21      1.92 o 
  -5  -7   9       13.84       19.25      6.34 o 
  -4  -7   9      300.27      267.82     36.88 o 
  -3  -7   9        4.23        3.04      2.66 o 
  -2  -7   9       17.70       11.68      4.07 o 
  -1  -7   9        9.12        7.43      3.12 o 
   0  -7   9       42.12       47.43      4.35 o 
   1  -7   9       39.02       37.03      4.23 o 
   2  -7   9      173.41      206.47     12.04 o 
   3  -7   9      138.92      147.65      8.61 o 
   4  -7   9        4.56        2.40      2.27 o 
   5  -7   9        0.32        3.07      2.19 o 
   6  -7   9       32.01       32.75      5.03 o 
  -6  -6   9        3.03        4.26      2.64 o 
  -5  -6   9        1.20       -1.43      5.36 o 
  -4  -6   9      244.07      248.36     30.17 o 
  -3  -6   9       16.09       14.18      3.49 o 
  -2  -6   9       77.45       72.30      5.38 o 
  -1  -6   9       98.94      102.35      6.77 o 
   0  -6   9      184.58      218.52      9.55 o 
   1  -6   9       93.33       91.49      7.00 o 
   2  -6   9       59.77       55.11      4.78 o 
   3  -6   9       68.93       58.60      7.46 o 
   4  -6   9       41.78       46.54      4.83 o 
   5  -6   9       34.56       43.20      5.14 o 
   6  -6   9       41.03       37.24      5.57 o 
  -6  -5   9      388.01      150.96     67.75 o 
  -5  -5   9       52.04       51.69      7.79 o 
  -4  -5   9      122.67      113.27     16.92 o 
  -3  -5   9       76.15       66.24      6.15 o 
  -2  -5   9       10.66        8.56      2.53 o 
  -1  -5   9       24.72       25.43      3.26 o 
   0  -5   9      209.03      229.79      8.41 o 
   1  -5   9      209.04      245.32      9.75 o 
   2  -5   9      109.15      111.99      6.52 o 
   3  -5   9      875.31      960.69     32.54 o 
   4  -5   9      686.58      712.87     18.72 o 
   5  -5   9        9.61        5.76      2.92 o 
   6  -5   9       35.65       26.33      5.05 o 
  -6  -4   9        9.99       14.99      3.94 o 
  -5  -4   9       93.29       99.66      7.89 o 
  -4  -4   9       42.13       36.23      6.60 o 
  -3  -4   9      322.19      317.67     15.41 o 
  -2  -4   9        0.56       -0.45      1.95 o 
  -1  -4   9       38.31       50.26      4.92 o 
   0  -4   9       15.69       13.58      2.39 o 
   1  -4   9      793.01      836.71     16.84 o 
   2  -4   9       32.04       33.09      4.53 o 
   3  -4   9      607.57      661.34     21.93 o 
   4  -4   9      237.67      263.71     10.77 o 
   5  -4   9       40.40       34.51      4.51 o 
   6  -4   9       27.27       25.53      4.55 o 
  -6  -3   9      257.76      284.04     12.60 o 
  -5  -3   9       29.56       28.51      5.05 o 
  -4  -3   9       40.97       41.80      6.58 o 
  -3  -3   9       32.46       19.15      3.73 o 
  -2  -3   9        0.19        1.73      1.81 o 
  -1  -3   9      203.28      193.70     11.55 o 
   0  -3   9        0.00        0.38      1.71 o 
   1  -3   9      100.77      122.41      7.11 o 
   2  -3   9      220.45      263.74     11.12 o 
   3  -3   9        0.02       -0.07      1.98 o 
   4  -3   9        5.82        5.20      2.26 o 
   5  -3   9       14.35       12.50      2.37 o 
   6  -3   9       13.07       17.21      4.61 o 
  -6  -2   9       24.69       25.53      4.09 o 
  -5  -2   9       19.03       22.24      4.61 o 
  -4  -2   9       16.03       20.23      3.86 o 
  -3  -2   9      301.67      294.98     15.41 o 
  -2  -2   9      122.05      121.41      5.80 o 
  -1  -2   9      395.75      360.00     28.40 o 
   0  -2   9      409.96      417.19     25.74 o 
   1  -2   9        0.24        1.80      1.81 o 
   2  -2   9        5.64        5.40      2.57 o 
   3  -2   9       14.74       16.56      3.07 o 
   4  -2   9       67.64       80.41      6.31 o 
   5  -2   9        1.16        2.63      2.14 o 
   6  -2   9       50.58       47.57     12.71 o 
  -6  -1   9       86.65       90.08      8.82 o 
  -5  -1   9       26.99       22.24      6.67 o 
  -4  -1   9       45.59       47.14      5.01 o 
  -3  -1   9       13.26        8.83      3.45 o 
  -2  -1   9     1367.30     1355.78     49.23 o 
  -1  -1   9       52.74       62.21      3.94 o 
   0  -1   9      646.56      652.54     33.64 o 
   1  -1   9      745.66      729.64     46.65 o 
   2  -1   9      220.03      245.83     16.36 o 
   3  -1   9       91.41       91.03      6.77 o 
   4  -1   9       79.21       86.55      7.83 o 
   5  -1   9        0.95        4.17      2.11 o 
  -6   0   9      215.16      217.35     14.96 o 
  -5   0   9       12.96        3.14      4.41 o 
  -4   0   9      374.24      408.45     15.38 o 
  -3   0   9      921.44      926.07     30.52 o 
  -2   0   9      225.60      235.66      7.57 o 
  -1   0   9     3119.45     3148.26    121.20 o 
   0   0   9      309.45      323.71     17.87 o 
   1   0   9       58.25       58.88      4.10 o 
   2   0   9        3.96        6.96      4.01 o 
   3   0   9        0.08        1.19      2.67 o 
   4   0   9       39.40       42.06      5.48 o 
   5   0   9        9.33       11.23      2.34 o 
  -6   1   9       91.97      109.00     10.48 o 
  -5   1   9      105.24      119.09     11.00 o 
  -4   1   9       87.70      106.98     16.73 o 
  -3   1   9     1082.88     1083.66     35.67 o 
  -2   1   9       89.60       81.63      4.92 o 
  -1   1   9        4.59        5.58      1.98 o 
   0   1   9       16.83       19.32      2.10 o 
   1   1   9      211.36      213.22     14.27 o 
   2   1   9        0.16        1.54      3.63 o 
   3   1   9        8.69        8.28      2.24 o 
   4   1   9      100.82       96.22      8.86 o 
   5   1   9        0.40        0.72      1.49 o 
  -6   2   9        0.03        6.78      6.13 o 
  -5   2   9      244.50      269.17     22.70 o 
  -4   2   9      312.41      375.82     28.20 o 
  -3   2   9       16.35       15.08      3.10 o 
  -2   2   9        6.27        9.11      1.93 o 
  -1   2   9        3.68        3.75      2.12 o 
   0   2   9      439.00      457.69     26.86 o 
   1   2   9       49.19       46.10      5.63 o 
   2   2   9        2.50        5.68      3.59 o 
   3   2   9      135.57      151.63     10.28 o 
   4   2   9      124.94      121.85      8.88 o 
   5   2   9        3.61        2.00      1.26 o 
  -6   3   9        0.81        8.84      4.80 o 
  -5   3   9       13.34       10.59      3.37 o 
  -4   3   9        3.39        5.05      4.57 o 
  -3   3   9        0.02        4.39      1.96 o 
  -2   3   9        0.20        1.93      1.89 o 
  -1   3   9       48.80       47.91      3.60 o 
   0   3   9       27.96       27.99      5.01 o 
   1   3   9      474.88      503.56     42.35 o 
   2   3   9        2.96        1.24      4.00 o 
   3   3   9        3.46        4.83      2.75 o 
   4   3   9      104.63       99.40      6.62 o 
   5   3   9       14.40       11.28      2.16 o 
  -6   4   9        3.84        5.94      4.73 o 
  -5   4   9        0.00       -1.43      2.69 o 
  -4   4   9        0.02        1.07      3.75 o 
  -3   4   9        1.37        2.27      1.88 o 
  -2   4   9       39.68       40.26      3.06 o 
  -1   4   9       52.06       51.54      4.16 o 
   0   4   9      235.98      247.18     14.54 o 
   1   4   9       40.31       33.59      9.53 o 
   2   4   9       18.91       11.65      5.32 o 
   3   4   9       20.55       24.39      4.29 o 
   4   4   9       81.29       88.53      6.43 o 
  -6   5   9        0.12        1.17      4.16 o 
  -5   5   9       44.84       53.14      8.08 o 
  -4   5   9       14.31       28.79      8.21 o 
  -3   5   9        5.16        4.93      2.28 o 
  -2   5   9      439.66      447.75     10.37 o 
  -1   5   9       35.63       31.16      4.36 o 
   0   5   9       12.79       13.32      3.48 o 
   1   5   9       82.78       91.61      7.90 o 
   2   5   9       12.47        7.91      2.61 o 
   3   5   9        0.02        1.49      2.08 o 
   4   5   9       36.45       41.06      3.95 o 
  -6   6   9        4.19       10.21      3.91 o 
  -5   6   9       11.65        7.67      2.57 o 
  -4   6   9       66.41       78.11     10.86 o 
  -3   6   9      319.46      336.16     12.34 o 
  -2   6   9      183.32      195.33      7.08 o 
  -1   6   9       11.20        9.73      2.73 o 
   0   6   9       86.45       86.97      8.32 o 
   1   6   9      212.74      218.51     11.47 o 
   2   6   9        4.21        6.22      3.13 o 
   3   6   9       74.23       69.45      6.55 o 
   4   6   9       40.99       36.49      4.14 o 
  -5   7   9      155.57      149.59     12.06 o 
  -4   7   9      103.16      151.60     14.81 o 
  -3   7   9      235.08      235.20     18.51 o 
  -2   7   9      629.39      617.23     15.00 o 
  -1   7   9      235.12      240.77     10.86 o 
   0   7   9       32.73       31.82      4.73 o 
   1   7   9        0.35        1.14      5.09 o 
   2   7   9       72.81       57.05      8.10 o 
   3   7   9       23.40       27.86      4.36 o 
  -5   8   9       18.68        7.64      3.79 o 
  -4   8   9       47.44       54.40      8.83 o 
  -3   8   9       11.62        9.02      3.11 o 
  -2   8   9        8.86        7.16      2.25 o 
  -1   8   9        1.86        4.77      6.58 o 
   0   8   9        0.03        1.26      5.45 o 
   1   8   9       70.13       77.08      8.91 o 
   2   8   9        8.56        5.28      3.29 o 
   3   8   9       45.00       41.22      4.84 o 
  -5   9   9        6.64        3.56      2.55 o 
  -4   9   9        1.79       -2.09      5.91 o 
  -3   9   9        0.07        3.32      4.65 o 
  -2   9   9        5.27        8.08      3.24 o 
  -1   9   9       84.67       78.66      6.39 o 
   0   9   9      112.15      119.16      8.70 o 
   1   9   9       22.45       20.05      4.57 o 
   2   9   9       40.43       40.45      5.72 o 
  -4  10   9        0.03       -3.68      3.96 o 
  -3  10   9        7.39        9.51      7.19 o 
  -2  10   9        4.55        5.13      8.51 o 
  -1  10   9       70.29       70.17      5.35 o 
   0  10   9       90.45       81.88      6.15 o 
   1  10   9       29.59       23.55      3.76 o 
  -3  11   9        0.38        3.21     14.82 o 
  -2  11   9      117.00      131.27     14.67 o 
  -1  11   9        1.54        1.60      3.45 o 
   0  11   9        2.17        0.84      1.17 o 
   1  11   9       54.72       48.19      7.20 o 
  -2  12   9        0.10        6.15      3.75 o 
  -1  12   9       16.26       19.67      4.85 o 
   0 -16  10       10.67       13.82      3.07 o 
   1 -16  10        4.05        3.86      2.94 o 
  -2 -15  10        5.92        8.22      2.71 o 
  -1 -15  10       23.95       31.86      4.15 o 
   0 -15  10        0.58       -0.50      1.58 o 
   1 -15  10        1.68        3.70      2.02 o 
   2 -15  10        3.98        3.15      3.21 o 
   3 -15  10        0.72       -0.11      1.65 o 
  -2 -14  10       25.90       25.40      4.19 o 
  -1 -14  10        5.75        3.21      3.13 o 
   0 -14  10        2.73        1.65      2.32 o 
   1 -14  10       43.28       40.88      4.14 o 
   2 -14  10       15.37       18.82      3.50 o 
   3 -14  10        4.37        3.99      1.29 o 
  -3 -13  10        0.13       -0.09      1.97 o 
  -2 -13  10       27.54       36.43      9.56 o 
  -1 -13  10       56.31       56.77      6.38 o 
   0 -13  10        0.00        0.19      3.30 o 
   1 -13  10        1.34        1.09      2.06 o 
   2 -13  10        5.92        2.22      1.76 o 
   3 -13  10        6.56        5.63      1.96 o 
   4 -13  10       22.88       19.93      3.24 o 
  -4 -12  10        3.46        9.58      9.17 o 
  -3 -12  10        6.37        2.57      2.34 o 
  -2 -12  10       65.30       84.62     10.81 o 
  -1 -12  10       57.28       57.22      6.81 o 
   0 -12  10       52.96       52.23      7.76 o 
   1 -12  10      166.51      154.73     11.90 o 
   2 -12  10       28.76       34.09      4.57 o 
   3 -12  10        9.88       11.20      2.42 o 
   4 -12  10        0.86        0.04      1.77 o 
  -4 -11  10        0.95       -0.67      1.94 o 
  -3 -11  10       28.21       22.49      3.71 o 
  -2 -11  10      252.86      270.16     15.85 o 
  -1 -11  10      889.23      876.02     30.34 o 
   0 -11  10      140.18      145.45     13.01 o 
   1 -11  10        1.77        5.68      2.13 o 
   2 -11  10       31.60       21.57      3.75 o 
   3 -11  10        0.23       -1.37      1.97 o 
   4 -11  10       34.78       36.41      3.71 o 
   5 -11  10        2.88        2.15      3.78 o 
  -4 -10  10       89.43      101.97     10.80 o 
  -3 -10  10      130.66      127.83      9.34 o 
  -2 -10  10       28.22       28.36      4.80 o 
  -1 -10  10      502.02      435.44     20.92 o 
   0 -10  10      260.82      256.16     15.76 o 
   1 -10  10       77.82       81.33      7.35 o 
   2 -10  10      172.60      152.09     11.95 o 
   3 -10  10        1.90        0.42      2.85 o 
   4 -10  10       51.51       53.76      4.69 o 
   5 -10  10       18.88       18.62      2.68 o 
  -5  -9  10        6.48        8.43      3.66 o 
  -4  -9  10        0.00       -1.07      2.72 o 
  -3  -9  10      196.96      189.82     22.27 o 
  -2  -9  10       32.61       27.26      4.85 o 
  -1  -9  10       19.19       23.03      3.75 o 
   0  -9  10       11.68       13.50      4.91 o 
   1  -9  10       33.10       29.90      3.71 o 
   2  -9  10       14.13        9.25      2.59 o 
   3  -9  10      218.94      223.84     10.51 o 
   4  -9  10        1.93        0.85      1.68 o 
   5  -9  10       32.94       33.11      3.64 o 
  -5  -8  10        6.92        6.49      2.15 o 
  -4  -8  10        1.54        0.33      3.04 o 
  -3  -8  10      154.55      128.84      8.54 o 
  -2  -8  10      362.40      342.93     20.49 o 
  -1  -8  10      707.66      740.39     86.79 o 
   0  -8  10        0.49        4.06      5.15 o 
   1  -8  10        0.00       -1.07      3.82 o 
   2  -8  10        0.07       -0.94      3.55 o 
   3  -8  10      576.54      607.45     19.07 o 
   4  -8  10        2.43        2.08      2.56 o 
   5  -8  10        9.82       14.12      2.61 o 
  -5  -7  10       70.66       79.21     11.13 o 
  -4  -7  10        1.85        1.58      3.80 o 
  -3  -7  10      184.85      160.70     22.59 o 
  -2  -7  10       62.39       59.32      4.59 o 
  -1  -7  10       26.52       28.76      5.20 o 
   0  -7  10       18.61       16.16      3.20 o 
   1  -7  10      424.03      409.16     18.61 o 
   2  -7  10      129.85      154.79     12.37 o 
   3  -7  10      320.86      336.80     13.02 o 
   4  -7  10      339.68      357.19     14.81 o 
   5  -7  10        4.41        7.64      2.48 o 
  -6  -6  10       15.77       17.96      8.00 o 
  -5  -6  10      104.39      103.34     12.08 o 
  -4  -6  10      224.75      199.99     29.98 o 
  -3  -6  10       66.34       68.35      7.12 o 
  -2  -6  10       34.18       24.91      4.45 o 
  -1  -6  10        0.91        1.83      3.67 o 
   0  -6  10      249.72      264.27     14.39 o 
   1  -6  10      347.95      365.40     14.89 o 
   2  -6  10      546.14      628.84     35.23 o 
   3  -6  10       25.86       13.34      7.82 o 
   4  -6  10      109.94      107.24      7.17 o 
   5  -6  10        3.34        2.94      1.78 o 
  -6  -5  10      116.15       66.44     19.68 o 
  -5  -5  10       87.69       87.44     12.92 o 
  -4  -5  10       13.62       17.74      4.82 o 
  -3  -5  10      257.16      239.40     17.47 o 
  -2  -5  10       58.97       55.47      5.52 o 
  -1  -5  10      277.27      287.29     14.23 o 
   0  -5  10      356.34      365.34     20.92 o 
   1  -5  10      155.81      180.57      8.37 o 
   2  -5  10      132.38      145.17      8.27 o 
   3  -5  10      347.53      381.70     15.14 o 
   4  -5  10      162.38      168.30      8.99 o 
   5  -5  10       16.52       22.12      4.21 o 
  -6  -4  10      118.93      129.06     10.01 o 
  -5  -4  10      179.87      194.25     12.01 o 
  -4  -4  10       54.15       43.45      5.51 o 
  -3  -4  10       29.19       36.99      5.00 o 
  -2  -4  10       90.04       79.07      5.76 o 
  -1  -4  10       48.54       47.70      4.00 o 
   0  -4  10       89.60      104.47      5.51 o 
   1  -4  10      502.34      537.39     14.29 o 
   2  -4  10        7.09        8.78      2.05 o 
   3  -4  10      190.60      205.46      9.53 o 
   4  -4  10       22.29       16.94      3.78 o 
   5  -4  10        8.04        9.18      2.57 o 
  -6  -3  10       81.00       93.29      7.35 o 
  -5  -3  10        2.09        1.89      2.54 o 
  -4  -3  10      218.33      222.28     15.01 o 
  -3  -3  10       24.70       33.23      5.18 o 
  -2  -3  10       16.11       15.73      2.23 o 
  -1  -3  10      349.18      348.48     14.26 o 
   0  -3  10        0.83        2.71      1.55 o 
   1  -3  10      749.65      801.32     36.91 o 
   2  -3  10       11.62       11.73      2.87 o 
   3  -3  10       40.51       52.06      4.76 o 
   4  -3  10       76.97       72.34      6.55 o 
   5  -3  10       77.81       80.15      6.02 o 
  -6  -2  10       16.24       13.93      4.47 o 
  -5  -2  10       77.28       75.74      7.25 o 
  -4  -2  10       51.38       49.12      6.70 o 
  -3  -2  10       33.68       28.69      3.83 o 
  -2  -2  10      439.59      434.10     11.18 o 
  -1  -2  10      662.24      658.39     36.43 o 
   0  -2  10        6.31        8.09      1.63 o 
   1  -2  10       63.44       56.56      4.53 o 
   2  -2  10      389.68      409.52     24.67 o 
   3  -2  10      134.34      137.84      7.57 o 
   4  -2  10        6.52        4.53      2.34 o 
   5  -2  10      135.21      149.76      7.97 o 
  -6  -1  10      179.33      187.39     13.34 o 
  -5  -1  10      149.72      156.27     10.35 o 
  -4  -1  10      385.47      405.15     18.90 o 
  -3  -1  10       13.08       15.37      2.95 o 
  -2  -1  10      200.55      205.43     10.19 o 
  -1  -1  10      243.28      218.92     10.25 o 
   0  -1  10       34.81       42.27      3.26 o 
   1  -1  10       44.73       38.19      4.20 o 
   2  -1  10       19.40       28.33      4.33 o 
   3  -1  10       35.00       38.28      4.58 o 
   4  -1  10       64.74       65.22      7.15 o 
   5  -1  10        1.21        2.11      1.47 o 
  -6   0  10      139.41      128.10     11.01 o 
  -5   0  10       15.87       17.26      5.56 o 
  -4   0  10       45.72       55.15      7.08 o 
  -3   0  10      188.45      198.21      9.51 o 
  -2   0  10       21.22       21.14      2.33 o 
  -1   0  10      253.44      253.75     11.54 o 
   0   0  10        0.32        1.84      2.06 o 
   1   0  10       41.07       44.87      4.22 o 
   2   0  10       51.94       52.28      6.27 o 
   3   0  10        0.38        0.87      1.71 o 
   4   0  10       53.34       55.78      6.09 o 
   5   0  10        4.65        2.02      1.58 o 
  -6   1  10       11.73       14.56      4.34 o 
  -5   1  10       41.75       43.24      6.00 o 
  -4   1  10       14.58       24.12      6.68 o 
  -3   1  10       15.73       14.45      3.20 o 
  -2   1  10       21.96       15.79      2.38 o 
  -1   1  10      233.03      233.27      9.10 o 
   0   1  10       44.80       39.52      3.28 o 
   1   1  10      107.66      106.04      6.64 o 
   2   1  10       56.71       54.84      5.11 o 
   3   1  10       75.92       79.23      6.14 o 
   4   1  10       29.95       32.01      4.52 o 
   5   1  10        0.38        0.78      1.57 o 
  -6   2  10        5.37       11.53      6.21 o 
  -5   2  10        3.66        3.58      3.05 o 
  -4   2  10        2.19        1.58      6.98 o 
  -3   2  10      163.69      173.33      9.66 o 
  -2   2  10      283.61      281.23     13.06 o 
  -1   2  10      165.24      153.17      7.11 o 
   0   2  10       28.95       33.73      3.37 o 
   1   2  10       11.31       10.77      6.00 o 
   2   2  10       38.18       30.09      3.92 o 
   3   2  10       54.07       48.60      4.56 o 
   4   2  10       10.40        7.72      2.30 o 
   5   2  10       49.61       49.98      9.30 o 
  -6   3  10       84.93       99.37     13.59 o 
  -5   3  10       79.57       71.39     10.20 o 
  -4   3  10       81.57       86.47     11.41 o 
  -3   3  10       90.56       92.54      7.96 o 
  -2   3  10        4.72        3.18      1.74 o 
  -1   3  10       91.93      108.50      6.72 o 
   0   3  10      172.12      183.45     13.88 o 
   1   3  10       31.22       41.91      8.32 o 
   2   3  10        9.92        9.93      2.94 o 
   3   3  10      287.49      303.05     12.14 o 
   4   3  10       19.42       17.69      2.97 o 
  -6   4  10        7.29        6.29      4.13 o 
  -5   4  10        2.13       -4.31      4.31 o 
  -4   4  10       47.40       38.87      5.36 o 
  -3   4  10       49.62       54.39      5.23 o 
  -2   4  10       82.94       79.39      4.79 o 
  -1   4  10      413.45      427.69     23.57 o 
   0   4  10       92.89       87.86      6.72 o 
   1   4  10      929.20     1016.05     75.67 o 
   2   4  10        9.81       12.13      3.86 o 
   3   4  10        8.10       10.97      2.56 o 
   4   4  10       20.37       18.78      3.29 o 
  -6   5  10        0.33        5.64      3.63 o 
  -5   5  10       12.86        8.83      3.72 o 
  -4   5  10        4.74       -2.54      7.46 o 
  -3   5  10       34.31       29.49      3.89 o 
  -2   5  10      971.88      923.67     25.42 o 
  -1   5  10      499.97      482.96     29.98 o 
   0   5  10        6.72        5.38      6.41 o 
   1   5  10        0.08       -0.33      3.39 o 
   2   5  10        1.14       -2.36      3.85 o 
   3   5  10        0.05        1.88      1.66 o 
   4   5  10        9.21        6.51      2.75 o 
  -5   6  10       36.96       28.73      5.49 o 
  -4   6  10        0.02       -2.00      7.59 o 
  -3   6  10       36.93       32.82      6.62 o 
  -2   6  10      223.36      217.24      7.71 o 
  -1   6  10      337.97      318.35     13.17 o 
   0   6  10        4.35        1.60      2.77 o 
   1   6  10       10.03       14.71      4.72 o 
   2   6  10       53.07       59.70      7.35 o 
   3   6  10       41.70       42.43      4.47 o 
  -5   7  10        9.30        8.52      3.24 o 
  -4   7  10       67.59       58.15     12.26 o 
  -3   7  10       60.91       68.33      6.10 o 
  -2   7  10       16.11       18.38      2.77 o 
  -1   7  10        1.36        2.01      5.88 o 
   0   7  10        0.76        0.06      4.74 o 
   1   7  10        4.15        1.63      2.16 o 
   2   7  10        8.00       11.39      3.36 o 
   3   7  10       24.59       27.32      4.04 o 
  -5   8  10      242.08      261.48     19.71 o 
  -4   8  10       31.11       26.86      8.50 o 
  -3   8  10        2.72      -16.88     26.74 o 
  -2   8  10       79.72       65.97      6.30 o 
  -1   8  10        5.19        3.34      2.57 o 
   0   8  10        0.09       -1.22      3.87 o 
   1   8  10        0.96       -0.68      3.71 o 
   2   8  10       28.43       28.34      3.63 o 
  -4   9  10       22.50       13.50      5.60 o 
  -3   9  10       23.81        5.77     21.72 o 
  -2   9  10       28.06       17.38      3.19 o 
  -1   9  10        5.58        5.59      5.42 o 
   0   9  10        0.10       -0.34      1.52 o 
   1   9  10      133.64      120.90      7.45 o 
   2   9  10       74.75       77.29      7.57 o 
  -4  10  10        3.60       -3.26      3.72 o 
  -3  10  10        3.82        1.34      3.85 o 
  -2  10  10       76.34       65.24     10.70 o 
  -1  10  10      201.20      208.66     10.39 o 
   0  10  10       15.58       11.97      2.40 o 
   1  10  10        2.83        1.32      1.42 o 
  -2  11  10       69.65       77.54      7.17 o 
  -1  11  10       16.73       13.53      3.66 o 
  -1 -15  11        0.03        2.45      1.86 o 
   0 -15  11        0.81        0.24      1.35 o 
   1 -15  11        6.04        3.19      2.67 o 
   2 -15  11        0.85        0.31      1.64 o 
  -2 -14  11       12.62       15.32      3.25 o 
  -1 -14  11        2.10        6.27      2.73 o 
   0 -14  11        5.52        6.59      2.62 o 
   1 -14  11      111.01      114.61      8.02 o 
   2 -14  11        1.67        0.95      1.45 o 
   3 -14  11       35.54       36.62      4.86 o 
  -3 -13  11       22.42       39.96      9.41 o 
  -2 -13  11       30.92       36.04      6.91 o 
  -1 -13  11       13.02       14.34      3.75 o 
   0 -13  11       31.90       32.99      4.72 o 
   1 -13  11      142.63      144.94      9.95 o 
   2 -13  11       60.82       54.54      5.92 o 
   3 -13  11       25.07       26.01      3.71 o 
   4 -13  11        1.29       -0.47      1.44 o 
  -3 -12  11       68.90       67.79      6.31 o 
  -2 -12  11        2.65        1.92      2.10 o 
  -1 -12  11      135.46      147.47     12.05 o 
   0 -12  11       18.91       12.11      3.79 o 
   1 -12  11      204.39      216.39     24.70 o 
   2 -12  11       92.12      103.23      7.60 o 
   3 -12  11        3.14        3.66      1.57 o 
   4 -12  11       15.87       10.77      2.41 o 
  -4 -11  11       16.41       18.48      4.14 o 
  -3 -11  11       24.44       21.50      3.60 o 
  -2 -11  11      302.63      329.03     17.20 o 
  -1 -11  11      306.23      279.30     17.46 o 
   0 -11  11      180.88      196.21     16.90 o 
   1 -11  11      182.44      160.71     11.13 o 
   2 -11  11      358.23      363.38     21.24 o 
   3 -11  11        0.02        0.44      2.00 o 
   4 -11  11        3.49        2.67      1.89 o 
  -4 -10  11      104.47       99.43     10.38 o 
  -3 -10  11       53.31       52.72      5.31 o 
  -2 -10  11        6.75        4.03      2.01 o 
  -1 -10  11        3.08        0.28      2.05 o 
   0 -10  11       44.81       40.48      6.97 o 
   1 -10  11      137.14      123.00     10.57 o 
   2 -10  11      197.42      176.41     12.51 o 
   3 -10  11      113.71      122.10      8.14 o 
   4 -10  11        3.83        4.40      1.84 o 
   5 -10  11        2.73        0.07      1.59 o 
  -5  -9  11       16.60       15.97      4.09 o 
  -4  -9  11       11.51       15.47      3.84 o 
  -3  -9  11        0.05        1.45      1.97 o 
  -2  -9  11        0.01        1.31      3.88 o 
  -1  -9  11      526.07      502.75     21.43 o 
   0  -9  11      318.58      345.38     21.84 o 
   1  -9  11       78.39       89.69      8.76 o 
   2  -9  11      132.82      142.92      7.87 o 
   3  -9  11       14.23       10.58      2.57 o 
   4  -9  11       36.48       30.33      3.63 o 
   5  -9  11        3.85        3.21      1.21 o 
  -5  -8  11       43.15       40.86      4.62 o 
  -4  -8  11       12.84       11.66      3.90 o 
  -3  -8  11      284.37      274.64     26.62 o 
  -2  -8  11      642.65      543.16     59.53 o 
  -1  -8  11      958.94     1006.90     63.72 o 
   0  -8  11       92.92      102.17      7.92 o 
   1  -8  11       10.16       11.56      3.21 o 
   2  -8  11       59.05       58.90      6.66 o 
   3  -8  11      267.74      273.94     13.47 o 
   4  -8  11      112.41      106.95      7.66 o 
   5  -8  11       52.47       43.54      4.18 o 
  -5  -7  11       55.74       42.07      6.72 o 
  -4  -7  11       96.90       94.27     13.73 o 
  -3  -7  11      230.80      212.65     26.85 o 
  -2  -7  11      126.40      130.75      7.02 o 
  -1  -7  11      205.72      204.65     14.78 o 
   0  -7  11      262.88      259.41     17.64 o 
   1  -7  11       45.00       40.82      5.15 o 
   2  -7  11      113.76      113.59      8.72 o 
   3  -7  11       95.33      101.97      6.73 o 
   4  -7  11        7.18        8.29      2.30 o 
   5  -7  11       32.20       29.46      4.26 o 
  -5  -6  11       54.10       62.87      8.61 o 
  -4  -6  11       18.31       13.38      6.48 o 
  -3  -6  11      128.89      104.58      8.73 o 
  -2  -6  11        2.69        5.75      2.53 o 
  -1  -6  11        0.59       -0.49      2.25 o 
   0  -6  11        0.27        5.48      3.74 o 
   1  -6  11      163.06      174.58     11.15 o 
   2  -6  11       18.97       19.01      4.08 o 
   3  -6  11      172.43      189.21     10.20 o 
   4  -6  11      100.46      106.16      6.75 o 
   5  -6  11       25.43       21.67      3.28 o 
  -6  -5  11       17.50       18.18      4.48 o 
  -5  -5  11        2.15        0.11      5.66 o 
  -4  -5  11      306.69      267.72     29.05 o 
  -3  -5  11      114.53       95.23      8.60 o 
  -2  -5  11       90.13       97.76      7.76 o 
  -1  -5  11        5.29        5.99      3.58 o 
   0  -5  11        9.70        8.05      3.00 o 
   1  -5  11      126.84      120.88      8.37 o 
   2  -5  11      229.27      267.82     11.83 o 
   3  -5  11       40.88       37.21      4.76 o 
   4  -5  11       35.07       41.34      4.46 o 
   5  -5  11       58.82       56.54      5.78 o 
  -6  -4  11       25.63       19.84      8.74 o 
  -5  -4  11       49.55       47.99      8.21 o 
  -4  -4  11        0.83        0.12      2.51 o 
  -3  -4  11        6.27        7.03      2.47 o 
  -2  -4  11      418.55      384.01     13.78 o 
  -1  -4  11       12.00        8.49      2.20 o 
   0  -4  11      177.91      171.70     10.47 o 
   1  -4  11       38.92       38.14      4.02 o 
   2  -4  11       51.21       57.80      5.24 o 
   3  -4  11       12.95       14.35      2.57 o 
   4  -4  11       52.66       55.44      5.12 o 
   5  -4  11        0.01       -0.94      1.55 o 
  -6  -3  11       34.73       33.16      6.84 o 
  -5  -3  11        0.01       -0.36      2.62 o 
  -4  -3  11      186.97      175.64     13.50 o 
  -3  -3  11        0.51        1.64      3.41 o 
  -2  -3  11       23.74       23.57      2.62 o 
  -1  -3  11       91.81       94.72      5.78 o 
   0  -3  11       95.80      106.99      6.88 o 
   1  -3  11       51.65       47.08      4.17 o 
   2  -3  11        9.73        6.41      2.71 o 
   3  -3  11      572.74      668.72     20.23 o 
   4  -3  11       78.62       81.03      6.58 o 
   5  -3  11       15.10       14.71      2.58 o 
  -6  -2  11        7.14        1.81      5.38 o 
  -5  -2  11       46.70       40.63      5.10 o 
  -4  -2  11       10.83        9.75      2.84 o 
  -3  -2  11       27.20       33.08      7.00 o 
  -2  -2  11        8.38        6.46      1.79 o 
  -1  -2  11      249.33      226.15      9.15 o 
   0  -2  11        9.01        6.98      1.84 o 
   1  -2  11       94.53       91.84      6.58 o 
   2  -2  11       29.37       27.89      4.59 o 
   3  -2  11      157.58      186.23     11.30 o 
   4  -2  11       41.72       43.74      6.08 o 
   5  -2  11        9.44       11.75      2.12 o 
  -6  -1  11       21.02       12.45      4.54 o 
  -5  -1  11        0.08        1.44      2.92 o 
  -4  -1  11       16.26       14.68      4.80 o 
  -3  -1  11      175.44      160.15     11.40 o 
  -2  -1  11      100.47      107.12      6.13 o 
  -1  -1  11      216.30      225.14     12.27 o 
   0  -1  11       42.19       46.35      3.92 o 
   1  -1  11      127.76      121.76      8.22 o 
   2  -1  11      112.85      112.76     14.35 o 
   3  -1  11        7.69        8.29      2.83 o 
   4  -1  11       18.57       16.07      3.12 o 
   5  -1  11       34.28       30.52      3.28 o 
  -6   0  11       10.26        9.58      6.50 o 
  -5   0  11      164.94      169.72     14.01 o 
  -4   0  11       87.09       93.58      8.89 o 
  -3   0  11       16.11       14.56      4.39 o 
  -2   0  11       66.85       60.81      4.66 o 
  -1   0  11        5.16        4.41      2.60 o 
   0   0  11      510.70      471.14     39.93 o 
   1   0  11        2.88        5.44      6.27 o 
   2   0  11       29.12       35.04      6.29 o 
   3   0  11       75.12       72.85      6.60 o 
   4   0  11        8.85       11.51      3.32 o 
   5   0  11       16.76       23.91      3.06 o 
  -6   1  11      137.70      131.62     51.08 o 
  -5   1  11        2.47        1.14      2.79 o 
  -4   1  11      405.22      445.45     31.69 o 
  -3   1  11      134.96      143.58      7.84 o 
  -2   1  11      425.82      449.92     22.08 o 
  -1   1  11      217.12      219.98      9.04 o 
   0   1  11       52.16       51.28      4.38 o 
   1   1  11        0.04       -1.53      2.41 o 
   2   1  11      240.94      242.83     12.73 o 
   3   1  11        0.84       -0.88      2.19 o 
   4   1  11       12.58       11.74      3.03 o 
  -6   2  11      176.13      193.39     17.76 o 
  -5   2  11       38.56       32.24      6.79 o 
  -4   2  11       71.00       69.73     10.31 o 
  -3   2  11        3.64        8.51      3.05 o 
  -2   2  11        7.96        4.79      2.48 o 
  -1   2  11        1.67        1.98      2.04 o 
   0   2  11      636.52      679.11     42.65 o 
   1   2  11        0.66       -1.57      3.22 o 
   2   2  11       62.14       64.27      5.36 o 
   3   2  11      129.82      134.51      8.13 o 
   4   2  11      167.11      189.15      9.98 o 
  -6   3  11       48.15       64.21     10.00 o 
  -5   3  11        0.38        1.32      2.75 o 
  -4   3  11        0.11       -3.06      3.72 o 
  -3   3  11       61.47       59.08      5.62 o 
  -2   3  11      129.14      114.15      6.33 o 
  -1   3  11        1.67        1.38      2.99 o 
   0   3  11       69.05       63.28      6.06 o 
   1   3  11       36.15       41.23      5.68 o 
   2   3  11       11.71        8.90      2.59 o 
   3   3  11       70.03       77.79      5.75 o 
   4   3  11        4.79        4.66      1.92 o 
  -6   4  11       32.60       41.52      7.66 o 
  -5   4  11       11.46       11.75      4.16 o 
  -4   4  11       20.23       34.10      6.93 o 
  -3   4  11        3.49        1.42      3.21 o 
  -2   4  11       91.19       88.78      5.65 o 
  -1   4  11      127.19      114.74      6.69 o 
   0   4  11       27.88       26.38      4.37 o 
   1   4  11       24.46       25.30      4.70 o 
   2   4  11      177.54      173.66     10.68 o 
   3   4  11       21.89       23.16      4.09 o 
   4   4  11       10.13        6.50      2.65 o 
  -5   5  11        0.33        2.30      6.36 o 
  -4   5  11       24.54       22.86      6.13 o 
  -3   5  11       55.64       50.07      5.94 o 
  -2   5  11       24.28       23.19      2.91 o 
  -1   5  11      425.45      414.25     23.78 o 
   0   5  11      501.57      533.33     31.66 o 
   1   5  11       75.11       73.37      6.89 o 
   2   5  11        0.18        1.49      2.54 o 
   3   5  11        0.08       -0.44      2.32 o 
  -5   6  11        2.04        2.61      2.66 o 
  -4   6  11       44.34       22.75      8.43 o 
  -3   6  11        0.05        0.55      1.99 o 
  -2   6  11        3.15       -0.58      1.60 o 
  -1   6  11      138.89      129.71      5.95 o 
   0   6  11      551.43      568.64     33.13 o 
   1   6  11      217.25      217.38     13.93 o 
   2   6  11        6.89        6.82      2.35 o 
   3   6  11        2.36        3.01      1.60 o 
  -5   7  11       48.09       50.34      5.98 o 
  -4   7  11        0.00       -3.00     11.26 o 
  -3   7  11       40.76       46.35      8.00 o 
  -2   7  11      291.95      259.95     11.87 o 
  -1   7  11       28.61       20.40      2.45 o 
   0   7  11       11.27        8.31      3.07 o 
   1   7  11        0.03       -0.51      2.56 o 
   2   7  11       14.15       14.31      2.80 o 
  -4   8  11       27.83       39.58      6.44 o 
  -3   8  11       47.21       47.09      7.00 o 
  -2   8  11       97.84       89.03      7.05 o 
  -1   8  11       75.31       73.86      5.00 o 
   0   8  11        0.63       -0.31      1.51 o 
   1   8  11       34.27       27.52      3.51 o 
   2   8  11       43.09       38.80      5.43 o 
  -4   9  11       15.28       17.10      5.90 o 
  -3   9  11      101.46      112.55     15.25 o 
  -2   9  11       96.30       92.27      6.34 o 
  -1   9  11      255.34      258.32      9.81 o 
   0   9  11        2.35        1.23      1.04 o 
   1   9  11       17.62       16.02      2.56 o 
  -3  10  11       23.47       20.85      6.11 o 
  -2  10  11       42.27       54.17      9.31 o 
  -1  10  11       86.13       74.80      8.03 o 
   0  10  11       17.55       18.73      4.71 o 
  -1 -15  12        0.09        6.47      3.49 o 
   0 -15  12       41.14       46.45      5.43 o 
   1 -15  12        1.03       -0.23      1.99 o 
   2 -15  12        2.32        4.01      2.37 o 
  -2 -14  12      229.71      286.99     22.67 o 
  -1 -14  12       35.88       43.27      5.02 o 
   0 -14  12      123.90      140.02      9.28 o 
   1 -14  12        1.43        1.05      1.16 o 
   2 -14  12       13.11       10.56      2.95 o 
   3 -14  12        0.89        3.88      2.61 o 
  -2 -13  12       10.04       10.49      3.86 o 
  -1 -13  12       53.18       57.71      5.62 o 
   0 -13  12       29.43       37.92      4.77 o 
   1 -13  12       92.81       85.56      7.40 o 
   2 -13  12       37.98       28.78      4.00 o 
   3 -13  12       24.70       22.61      4.12 o 
  -3 -12  12        0.03       -0.63      1.51 o 
  -2 -12  12      187.40      225.93     13.80 o 
  -1 -12  12       68.83       76.77      8.82 o 
   0 -12  12       52.33       48.99      7.02 o 
   1 -12  12        4.30        6.62      4.91 o 
   2 -12  12        6.50        4.60      2.60 o 
   3 -12  12       23.61       24.13      4.01 o 
   4 -12  12       37.68       43.00      4.45 o 
  -4 -11  12       67.88      102.02     23.31 o 
  -3 -11  12       39.90       39.74      5.14 o 
  -2 -11  12        1.59        2.06      1.99 o 
  -1 -11  12      106.20      115.40     11.18 o 
   0 -11  12      136.24      137.53     11.33 o 
   1 -11  12       16.47       17.92      3.87 o 
   2 -11  12        3.02       -0.84      1.82 o 
   3 -11  12      101.91      105.31      8.55 o 
   4 -11  12        2.55        0.50      1.15 o 
  -4 -10  12        4.65        4.54      6.96 o 
  -3 -10  12        0.61        1.57      2.10 o 
  -2 -10  12      418.66      425.01     24.08 o 
  -1 -10  12       25.47       16.28      4.27 o 
   0 -10  12       21.76       25.55      5.51 o 
   1 -10  12       42.13       29.74      6.25 o 
   2 -10  12       21.32       24.37      4.91 o 
   3 -10  12       13.61       13.36      2.88 o 
   4 -10  12        4.16        3.52      1.88 o 
  -4  -9  12       96.90      102.78     14.52 o 
  -3  -9  12       98.94       91.84     10.84 o 
  -2  -9  12        2.44       -0.08      2.51 o 
  -1  -9  12      518.93      477.87     30.05 o 
   0  -9  12        0.02        0.64      3.34 o 
   1  -9  12        8.06       10.74      2.91 o 
   2  -9  12       13.16        8.14      2.13 o 
   3  -9  12       37.90       37.10      4.25 o 
   4  -9  12      253.91      250.59     11.24 o 
  -5  -8  12        2.41        0.48      1.55 o 
  -4  -8  12        3.59        3.20      2.81 o 
  -3  -8  12       51.46       50.62      7.31 o 
  -2  -8  12        2.68        1.63      2.30 o 
  -1  -8  12      659.70      731.86     39.17 o 
   0  -8  12      394.41      423.98     30.84 o 
   1  -8  12        6.49        4.22      2.44 o 
   2  -8  12        2.70        4.19      2.40 o 
   3  -8  12       40.32       42.80      5.58 o 
   4  -8  12       30.87       25.79      3.95 o 
   5  -8  12       37.16       33.53      6.41 o 
  -5  -7  12       22.40       25.53      5.20 o 
  -4  -7  12       20.90       19.50      6.20 o 
  -3  -7  12       63.45       58.29      9.76 o 
  -2  -7  12       10.07        3.87      2.51 o 
  -1  -7  12        2.36        4.30      2.84 o 
   0  -7  12       46.53       46.81      7.96 o 
   1  -7  12       61.96       56.69      6.34 o 
   2  -7  12      166.94      177.34     11.70 o 
   3  -7  12        1.79        4.10      2.17 o 
   4  -7  12        7.93        8.20      2.03 o 
   5  -7  12       15.53       11.59      2.67 o 
  -5  -6  12       20.08       14.67      4.39 o 
  -4  -6  12       37.67       37.12      6.52 o 
  -3  -6  12      101.08       89.13      8.39 o 
  -2  -6  12       75.99       81.49      6.73 o 
  -1  -6  12        3.67        1.47      2.79 o 
   0  -6  12        0.55        1.20      3.41 o 
   1  -6  12       37.69       41.55      4.81 o 
   2  -6  12        3.05        2.80      2.55 o 
   3  -6  12       54.75       54.73      6.46 o 
   4  -6  12        0.81        0.51      1.59 o 
   5  -6  12       48.45       42.57      4.32 o 
  -5  -5  12       29.47       26.92      5.17 o 
  -4  -5  12       43.16       37.41      6.73 o 
  -3  -5  12       27.90       24.84      4.63 o 
  -2  -5  12       74.63       92.36      6.89 o 
  -1  -5  12       72.65       69.77      4.57 o 
   0  -5  12        2.64        3.87      3.69 o 
   1  -5  12       25.13       35.05      4.89 o 
   2  -5  12      285.06      330.75     13.54 o 
   3  -5  12        0.09        0.17      2.01 o 
   4  -5  12       23.92       25.16      3.32 o 
   5  -5  12       82.28       83.50      5.51 o 
  -5  -4  12        1.54        1.89      2.79 o 
  -4  -4  12      276.21      257.14     24.55 o 
  -3  -4  12       18.03       14.73      3.60 o 
  -2  -4  12      109.80       98.31      6.78 o 
  -1  -4  12        5.26        2.36      1.66 o 
   0  -4  12      345.45      313.04     19.79 o 
   1  -4  12        8.71        5.00      2.68 o 
   2  -4  12       58.66       61.26      5.40 o 
   3  -4  12       90.78      108.97      6.87 o 
   4  -4  12      125.59      132.96      7.73 o 
   5  -4  12       30.28       25.43      3.10 o 
  -6  -3  12      282.51      235.59    100.13 o 
  -5  -3  12       22.17       24.28      4.18 o 
  -4  -3  12       53.12       50.62      6.31 o 
  -3  -3  12      148.85      141.81     10.19 o 
  -2  -3  12        5.10        1.20      2.00 o 
  -1  -3  12        1.04        0.11      2.36 o 
   0  -3  12      358.98      339.56     25.51 o 
   1  -3  12       27.71       37.75      4.18 o 
   2  -3  12        2.24        4.85      2.30 o 
   3  -3  12      270.43      309.48     12.45 o 
   4  -3  12       85.17       86.13      7.42 o 
   5  -3  12       10.47        7.46      1.74 o 
  -6  -2  12       34.89       34.33      6.58 o 
  -5  -2  12       81.17       82.78      7.86 o 
  -4  -2  12       52.03       50.97      9.21 o 
  -3  -2  12      119.67      128.75      8.94 o 
  -2  -2  12      649.97      685.62     16.57 o 
  -1  -2  12       80.64       77.50      4.77 o 
   0  -2  12      223.47      214.21     12.27 o 
   1  -2  12      238.82      239.52     18.13 o 
   2  -2  12       89.39       95.69      7.60 o 
   3  -2  12      347.37      383.91     15.89 o 
   4  -2  12       20.52       24.45      4.05 o 
   5  -2  12       24.64       23.99      4.39 o 
  -6  -1  12        6.43        5.07      2.21 o 
  -5  -1  12        0.72        2.67      3.49 o 
  -4  -1  12      251.87      249.97     13.99 o 
  -3  -1  12      195.24      212.27     11.58 o 
  -2  -1  12      606.68      592.93     14.98 o 
  -1  -1  12      152.00      149.36      6.94 o 
   0  -1  12      375.73      354.47     21.07 o 
   1  -1  12        1.18        1.63      2.25 o 
   2  -1  12       43.04       45.23      6.40 o 
   3  -1  12       16.41       17.04      3.76 o 
   4  -1  12        7.70        4.24      1.65 o 
  -6   0  12       24.77       24.57      4.11 o 
  -5   0  12      151.55      130.59     14.83 o 
  -4   0  12      417.58      442.14     31.37 o 
  -3   0  12      722.81      723.60     30.33 o 
  -2   0  12      567.60      594.10     29.28 o 
  -1   0  12      356.72      373.75     14.52 o 
   0   0  12       46.98       50.58      5.15 o 
   1   0  12      463.93      432.45     27.60 o 
   2   0  12       68.25       76.13      6.83 o 
   3   0  12       32.47       32.47      4.34 o 
   4   0  12        1.94        0.52      1.53 o 
  -6   1  12      235.53      249.58     18.38 o 
  -5   1  12       26.87       14.83      6.03 o 
  -4   1  12       11.29       11.33      4.92 o 
  -3   1  12        0.17        0.13      2.07 o 
  -2   1  12      413.76      445.03     23.63 o 
  -1   1  12       95.56       88.58      5.48 o 
   0   1  12       92.78       95.15      6.86 o 
   1   1  12        0.68        0.75      1.94 o 
   2   1  12        1.99       -1.01      2.68 o 
   3   1  12        3.75        1.61      2.86 o 
   4   1  12        4.33        3.51      2.08 o 
  -6   2  12       61.71       63.94      9.30 o 
  -5   2  12        1.87       -1.98      2.98 o 
  -4   2  12      229.50      240.15     24.84 o 
  -3   2  12       78.46       84.02      6.79 o 
  -2   2  12        2.47        0.60      2.91 o 
  -1   2  12        1.09        3.52      4.44 o 
   0   2  12       10.67        5.60      2.77 o 
   1   2  12       75.02       65.84      8.15 o 
   2   2  12      254.49      263.79     14.59 o 
   3   2  12       49.26       57.91      6.66 o 
   4   2  12        7.90        7.99      1.97 o 
  -5   3  12        1.80        4.37      2.87 o 
  -4   3  12       16.60       13.16      8.29 o 
  -3   3  12       20.86       12.70      3.13 o 
  -2   3  12      208.70      216.65      8.94 o 
  -1   3  12      224.27      213.05     15.45 o 
   0   3  12      585.83      619.58     37.30 o 
   1   3  12       85.58       82.64      8.02 o 
   2   3  12        0.50        2.22      2.01 o 
   3   3  12      117.82      127.19     10.31 o 
  -5   4  12       11.33       12.24      3.76 o 
  -4   4  12       31.96       40.44      8.12 o 
  -3   4  12       32.14       35.09      4.31 o 
  -2   4  12        0.69        0.36      2.34 o 
  -1   4  12       44.64       38.88      3.76 o 
   0   4  12        3.34        1.41      5.00 o 
   1   4  12      451.07      491.50     19.41 o 
   2   4  12       41.14       42.76      4.89 o 
   3   4  12       40.80       45.15      4.64 o 
  -5   5  12       18.36       22.72      7.16 o 
  -4   5  12       22.67       20.39     17.78 o 
  -3   5  12       26.48       20.82      4.35 o 
  -2   5  12        5.13        4.59      1.93 o 
  -1   5  12       78.40       66.41      6.16 o 
   0   5  12        0.22       -2.48      2.99 o 
   1   5  12      222.87      227.96     11.55 o 
   2   5  12       94.10       89.94      6.47 o 
   3   5  12        8.39       10.51      2.60 o 
  -5   6  12        5.84       -3.40      3.40 o 
  -4   6  12        0.05        3.18      7.92 o 
  -3   6  12       62.24       56.24      7.07 o 
  -2   6  12      102.71      100.40      5.58 o 
  -1   6  12       96.21       81.15      7.68 o 
   0   6  12        2.60        2.64      2.68 o 
   1   6  12       14.04        8.15      2.41 o 
   2   6  12        0.01        1.16      1.30 o 
  -4   7  12       36.19       47.94      7.12 o 
  -3   7  12       40.23       50.49      7.73 o 
  -2   7  12      106.04      114.21      7.44 o 
  -1   7  12       41.02       36.48      4.09 o 
   0   7  12        2.61        1.57      1.85 o 
   1   7  12        8.49        5.72      2.37 o 
   2   7  12       18.92       19.50      3.92 o 
  -4   8  12        0.41        0.62      3.29 o 
  -3   8  12      121.90      141.78     12.53 o 
  -2   8  12      160.66      164.33     19.04 o 
  -1   8  12       11.64        9.13      3.77 o 
   0   8  12        6.93        2.76      1.56 o 
   1   8  12        5.68        6.81      1.79 o 
  -3   9  12       10.32        9.76      4.96 o 
  -2   9  12       38.51       46.61      7.41 o 
  -1   9  12       50.71       42.67      5.16 o 
   0   9  12        4.70        3.57      1.92 o 
  -1 -14  13       14.11       14.79      3.63 o 
   0 -14  13       28.82       36.19      4.28 o 
   1 -14  13        4.33        4.21      1.52 o 
   2 -14  13        2.05       -0.27      3.09 o 
  -2 -13  13       25.21       28.65      5.32 o 
  -1 -13  13       33.51       39.81      4.47 o 
   0 -13  13       15.57       21.45      3.44 o 
   1 -13  13        0.78        2.59      1.82 o 
   2 -13  13        3.43        1.78      1.58 o 
   3 -13  13        2.45        5.10      2.58 o 
  -3 -12  13       21.94       25.16      8.46 o 
  -2 -12  13       29.29       30.20      5.04 o 
  -1 -12  13        5.15        3.17      2.53 o 
   0 -12  13       34.50       30.38      5.49 o 
   1 -12  13       63.37       59.09     10.83 o 
   2 -12  13       12.36        8.28      2.52 o 
   3 -12  13        0.41        0.91      2.58 o 
  -3 -11  13       71.57       82.98      9.56 o 
  -2 -11  13       52.00       46.78      5.43 o 
  -1 -11  13       33.09       28.00      7.17 o 
   0 -11  13       54.50       60.34      6.71 o 
   1 -11  13        0.01       -1.42      2.09 o 
   2 -11  13        6.44        5.80      2.25 o 
   3 -11  13       41.87       41.16      6.95 o 
   4 -11  13        0.65        3.91      1.91 o 
  -4 -10  13       21.08       25.72      5.48 o 
  -3 -10  13       15.59       15.36      5.69 o 
  -2 -10  13       16.19       16.54      3.81 o 
  -1 -10  13        1.75        1.05      2.09 o 
   0 -10  13       15.28        9.97      4.68 o 
   1 -10  13        5.88        6.84      3.65 o 
   2 -10  13        0.02        0.53      2.25 o 
   3 -10  13       87.12       79.26     10.09 o 
   4 -10  13        2.55        0.76      2.70 o 
  -4  -9  13        0.06       -0.68      2.74 o 
  -3  -9  13       67.36       75.91      9.08 o 
  -2  -9  13      122.59      114.46      9.49 o 
  -1  -9  13       73.59       63.93      6.11 o 
   0  -9  13        1.49        3.46      4.71 o 
   1  -9  13      222.32      223.44     12.20 o 
   2  -9  13      402.31      397.14     13.46 o 
   3  -9  13      162.42      159.33     11.52 o 
   4  -9  13       28.16       27.27      3.46 o 
  -4  -8  13       70.47       53.33     10.39 o 
  -3  -8  13       79.10       75.58      9.19 o 
  -2  -8  13      254.09      229.37     30.22 o 
  -1  -8  13       27.50       26.41      4.74 o 
   0  -8  13       74.98       63.05      8.76 o 
   1  -8  13      380.90      387.49     23.74 o 
   2  -8  13      114.11      113.25      7.94 o 
   3  -8  13       82.76       72.99      7.13 o 
   4  -8  13        0.23        0.06      1.58 o 
  -5  -7  13       21.94       19.27      3.94 o 
  -4  -7  13      275.17      245.42     40.24 o 
  -3  -7  13       43.27       43.70      6.00 o 
  -2  -7  13       25.45       15.31      4.95 o 
  -1  -7  13      311.24      357.45     16.44 o 
   0  -7  13        7.84        4.42      2.96 o 
   1  -7  13        8.72       10.93      3.10 o 
   2  -7  13      152.34      164.49      9.82 o 
   3  -7  13       37.58       34.39      4.43 o 
   4  -7  13       87.70       88.31      6.67 o 
  -5  -6  13        8.55        4.37      2.10 o 
  -4  -6  13      169.90      134.60     23.76 o 
  -3  -6  13       30.36       22.97      4.39 o 
  -2  -6  13      595.32      603.52     43.95 o 
  -1  -6  13      355.53      373.17     20.92 o 
   0  -6  13       92.81       87.74     11.13 o 
   1  -6  13        8.54        8.00      3.19 o 
   2  -6  13       10.93        9.69      2.79 o 
   3  -6  13        1.93        3.14      2.16 o 
   4  -6  13        0.68        2.32      1.76 o 
  -5  -5  13       11.46       11.25      3.62 o 
  -4  -5  13       99.78       91.81     12.46 o 
  -3  -5  13      331.70      343.18     16.26 o 
  -2  -5  13      364.91      372.57     23.97 o 
  -1  -5  13      125.95      121.38      6.70 o 
   0  -5  13       62.23       59.62      6.34 o 
   1  -5  13       18.67       16.10      4.41 o 
   2  -5  13       20.26       20.24      3.38 o 
   3  -5  13        1.48       -1.20      2.18 o 
   4  -5  13       11.13       17.25      2.32 o 
  -5  -4  13       32.42       25.83      5.21 o 
  -4  -4  13      265.11      231.57     19.06 o 
  -3  -4  13       69.97       55.21      6.41 o 
  -2  -4  13      137.81      138.58      7.83 o 
  -1  -4  13       34.66       35.42      3.74 o 
   0  -4  13        1.46        2.04      5.60 o 
   1  -4  13      135.98      146.60     10.03 o 
   2  -4  13       14.59       15.05      3.16 o 
   3  -4  13       29.86       29.14      3.83 o 
   4  -4  13        2.31        1.89      1.37 o 
  -5  -3  13       21.99       20.42      4.64 o 
  -4  -3  13       51.57       54.48      6.32 o 
  -3  -3  13       61.27       65.40      7.01 o 
  -2  -3  13      108.58      113.53      6.55 o 
  -1  -3  13       15.88       21.93      2.91 o 
   0  -3  13      364.11      370.86     23.13 o 
   1  -3  13      111.05      135.82      8.47 o 
   2  -3  13      237.61      281.15     14.33 o 
   3  -3  13       15.82       18.36      2.92 o 
   4  -3  13        8.62        6.47      1.64 o 
  -5  -2  13       20.46       18.21      7.21 o 
  -4  -2  13       71.65       61.45      7.97 o 
  -3  -2  13        9.59       11.73      2.92 o 
  -2  -2  13     1842.46     1952.42     71.87 o 
  -1  -2  13      124.58      123.57      6.72 o 
   0  -2  13      516.59      538.78     30.13 o 
   1  -2  13       66.84       70.91      6.75 o 
   2  -2  13      273.12      320.15     14.20 o 
   3  -2  13        0.30        0.37      1.74 o 
   4  -2  13        0.25       -0.88      1.75 o 
  -5  -1  13        0.44       -0.95      2.75 o 
  -4  -1  13      124.41      116.28      9.65 o 
  -3  -1  13       10.45       12.26      4.02 o 
  -2  -1  13       75.54       86.00      5.48 o 
  -1  -1  13      456.38      465.00     16.41 o 
   0  -1  13      154.17      162.29     10.30 o 
   1  -1  13      163.15      156.51      9.67 o 
   2  -1  13       84.30       89.17      7.34 o 
   3  -1  13      141.14      156.68      8.50 o 
   4  -1  13       11.41       10.10      2.10 o 
  -5   0  13        4.57        1.46      2.78 o 
  -4   0  13        2.25        6.46      4.77 o 
  -3   0  13        1.09       -2.93      5.12 o 
  -2   0  13       43.13       42.31      4.01 o 
  -1   0  13      213.34      214.55      9.73 o 
   0   0  13      113.78      108.06      7.39 o 
   1   0  13        0.74        1.83      2.11 o 
   2   0  13      280.56      266.23     14.07 o 
   3   0  13       87.58       91.37      7.21 o 
   4   0  13       15.95       17.50      2.73 o 
  -5   1  13      111.91       90.97     19.95 o 
  -4   1  13        2.20        1.76      8.40 o 
  -3   1  13       82.04       99.64      8.63 o 
  -2   1  13       56.07       59.02      5.47 o 
  -1   1  13        1.31        3.75      2.57 o 
   0   1  13       95.35       85.70      6.82 o 
   1   1  13        4.85        3.05      2.15 o 
   2   1  13       90.73       92.11      9.12 o 
   3   1  13      160.79      196.91     11.35 o 
   4   1  13        5.37        7.47      2.65 o 
  -5   2  13        2.93       -0.39      2.14 o 
  -4   2  13      150.12      168.25     19.31 o 
  -3   2  13       80.77       70.56      7.40 o 
  -2   2  13        6.20        9.08      2.90 o 
  -1   2  13        5.68        4.96      2.53 o 
   0   2  13      131.05      136.66      7.70 o 
   1   2  13       52.90       49.38      5.79 o 
   2   2  13      334.64      285.69     20.24 o 
   3   2  13        1.95        2.75      2.22 o 
  -5   3  13        1.62       -2.48      4.18 o 
  -4   3  13      144.27      133.95     17.71 o 
  -3   3  13        1.10        3.89      3.00 o 
  -2   3  13       46.79       54.41      4.55 o 
  -1   3  13       78.39       67.92      7.37 o 
   0   3  13      245.13      246.38     13.77 o 
   1   3  13       13.20       10.02      2.80 o 
   2   3  13       83.73       76.38      6.46 o 
   3   3  13      323.46      360.34     14.89 o 
  -5   4  13       40.43       47.89      8.80 o 
  -4   4  13        1.41        2.71      8.18 o 
  -3   4  13       48.67       52.94      7.01 o 
  -2   4  13        3.01        6.99      4.78 o 
  -1   4  13        7.59        3.95      3.84 o 
   0   4  13       20.12       14.00      3.40 o 
   1   4  13       69.80       72.75      6.54 o 
   2   4  13       10.67        9.03      1.92 o 
   3   4  13        0.84        2.69      2.56 o 
  -4   5  13        0.94        7.23      8.61 o 
  -3   5  13        0.00        5.73      4.25 o 
  -2   5  13       46.97       40.78      3.88 o 
  -1   5  13        6.72        5.10      1.62 o 
   0   5  13        8.97        7.49      2.67 o 
   1   5  13       17.62       18.61      3.20 o 
   2   5  13        0.70        0.99      1.16 o 
  -4   6  13      140.31      128.30     85.84 o 
  -3   6  13       41.82       47.07     15.37 o 
  -2   6  13      199.60      187.31     19.62 o 
  -1   6  13        1.13       -1.61      2.07 o 
   0   6  13       23.25       21.78      2.90 o 
   1   6  13        3.11        1.56      1.41 o 
  -3   7  13       12.30        0.90     13.72 o 
  -2   7  13      270.11      245.20     13.00 o 
  -1   7  13       14.46        7.00      2.66 o 
   0   7  13        4.38        4.83      1.57 o 
   1   7  13       17.53       13.52      2.02 o 
  -2   8  13       25.17       11.37     14.54 o 
  -1   8  13        0.38       -0.42      1.75 o 
   0   8  13       75.34       72.55     15.92 o 
   0 -14  14       18.84       36.62      4.82 o 
   1 -14  14       79.25       78.84      9.84 o 
  -2 -13  14       22.26       24.06      7.09 o 
  -1 -13  14       14.78       16.27      2.75 o 
   0 -13  14        5.01        3.19      1.68 o 
   1 -13  14       10.62        5.99      1.65 o 
   2 -13  14       16.68       20.15      3.64 o 
  -2 -12  14       15.43       17.55      3.68 o 
  -1 -12  14       10.14       15.66      3.69 o 
   0 -12  14       12.20       14.49      4.17 o 
   1 -12  14       22.97       15.63      4.94 o 
   2 -12  14        9.73       10.49      2.75 o 
   3 -12  14        7.72        7.70      2.15 o 
  -3 -11  14       59.90       60.39      7.86 o 
  -2 -11  14       72.54       68.78      6.20 o 
  -1 -11  14       22.25       17.21      4.28 o 
   0 -11  14       16.36       18.06      5.22 o 
   1 -11  14        4.75        6.37      2.26 o 
   2 -11  14       10.04        8.35      2.31 o 
   3 -11  14        2.22        4.23      2.89 o 
  -3 -10  14       11.78       12.21      3.55 o 
  -2 -10  14       86.76       89.16      7.69 o 
  -1 -10  14        2.38        0.03      2.07 o 
   0 -10  14       20.36       16.83      3.26 o 
   1 -10  14        4.52        1.32      3.56 o 
   2 -10  14       21.56       25.06      4.00 o 
   3 -10  14       76.92       57.31      5.91 o 
  -4  -9  14       14.12       26.48      5.67 o 
  -3  -9  14        2.44        0.88      2.59 o 
  -2  -9  14       78.91       70.40      7.40 o 
  -1  -9  14        0.12        4.02      2.54 o 
   0  -9  14        0.24       -2.42      2.86 o 
   1  -9  14      318.24      328.33     14.20 o 
   2  -9  14        2.16        0.53      1.77 o 
   3  -9  14       20.06       20.18      2.85 o 
   4  -9  14        0.48       -1.05      2.54 o 
  -4  -8  14       18.38       11.78      4.23 o 
  -3  -8  14        0.42       -0.87      2.86 o 
  -2  -8  14       81.63       86.27      7.85 o 
  -1  -8  14      224.35      253.15     32.66 o 
   0  -8  14        0.02        0.80      2.91 o 
   1  -8  14      105.65      102.78      8.03 o 
   2  -8  14      371.35      360.31     12.83 o 
   3  -8  14      118.02      106.31      6.72 o 
   4  -8  14        0.49        2.92      1.66 o 
  -4  -7  14        0.05       -0.35      2.40 o 
  -3  -7  14        0.86        0.01      2.34 o 
  -2  -7  14       42.66       31.22      4.88 o 
  -1  -7  14      133.96      130.16     10.52 o 
   0  -7  14      411.29      466.71     20.52 o 
   1  -7  14        3.75        4.16      2.78 o 
   2  -7  14       22.17       20.80      3.33 o 
   3  -7  14        3.88        2.51      1.78 o 
   4  -7  14        2.39        2.16      2.24 o 
  -5  -6  14        0.84       -0.76      5.84 o 
  -4  -6  14        0.98       -2.76      5.94 o 
  -3  -6  14       16.69       13.41      4.56 o 
  -2  -6  14      371.30      366.22     21.18 o 
  -1  -6  14      330.88      306.77     21.35 o 
   0  -6  14        6.79        6.33      3.55 o 
   1  -6  14        8.84        6.48      3.60 o 
   2  -6  14        2.74        2.11      2.82 o 
   3  -6  14       29.81       31.22      4.85 o 
   4  -6  14        2.24        0.01      1.28 o 
  -5  -5  14       20.48       20.57      4.57 o 
  -4  -5  14        1.43       -3.18      3.50 o 
  -3  -5  14       83.36       78.71      6.89 o 
  -2  -5  14       24.46       24.41      3.53 o 
  -1  -5  14       82.42       80.27      6.13 o 
   0  -5  14        0.03        0.23      3.73 o 
   1  -5  14      144.08      154.85     11.51 o 
   2  -5  14       22.53       20.91      3.58 o 
   3  -5  14       74.79       74.85      6.91 o 
   4  -5  14        6.27        6.80      2.35 o 
  -5  -4  14        1.25       -0.49      2.76 o 
  -4  -4  14       71.87       68.60     11.99 o 
  -3  -4  14      137.06      137.09      8.87 o 
  -2  -4  14       84.93       71.37      7.44 o 
  -1  -4  14       83.40       75.93      5.69 o 
   0  -4  14        6.93        5.53      3.41 o 
   1  -4  14      168.08      170.75     11.85 o 
   2  -4  14       51.38       57.59      5.64 o 
   3  -4  14       95.99       93.89      7.85 o 
   4  -4  14        8.52        7.17      1.90 o 
  -5  -3  14        5.03       -2.26     10.14 o 
  -4  -3  14        2.85        4.49      2.80 o 
  -3  -3  14       24.32       19.24      4.06 o 
  -2  -3  14       13.80        9.45      2.48 o 
  -1  -3  14      518.63      500.65     38.37 o 
   0  -3  14       72.56       69.14      5.73 o 
   1  -3  14       94.39      110.27      9.95 o 
   2  -3  14       23.09       27.66      4.20 o 
   3  -3  14        2.45        2.00      1.94 o 
   4  -3  14       22.56       19.54      2.95 o 
  -5  -2  14       13.77        6.54      5.82 o 
  -4  -2  14        7.10        4.72      3.42 o 
  -3  -2  14        0.02       -2.17      4.08 o 
  -2  -2  14        1.01        1.57      1.68 o 
  -1  -2  14      110.67      106.86      7.48 o 
   0  -2  14      111.65      125.11      8.63 o 
   1  -2  14      310.52      340.35     13.12 o 
   2  -2  14       42.84       45.67      5.33 o 
   3  -2  14       73.34       80.39      6.48 o 
   4  -2  14       41.83       42.78      4.08 o 
  -5  -1  14        0.62        4.93      2.43 o 
  -4  -1  14       27.96       25.64      5.05 o 
  -3  -1  14      195.46      188.32     16.70 o 
  -2  -1  14      111.43       94.37      7.03 o 
  -1  -1  14      433.20      444.32     27.53 o 
   0  -1  14       23.99       17.26      3.28 o 
   1  -1  14        0.07       -0.59      2.56 o 
   2  -1  14        5.11        3.20      2.30 o 
   3  -1  14      162.41      171.66      9.03 o 
  -5   0  14       72.92       66.59      7.30 o 
  -4   0  14       48.30       33.52      5.78 o 
  -3   0  14      124.57      113.74      9.25 o 
  -2   0  14        1.22        3.48      2.37 o 
  -1   0  14        1.83        1.69      1.82 o 
   0   0  14       27.20       24.89      4.05 o 
   1   0  14       23.29       15.94      3.58 o 
   2   0  14       71.54       71.14      5.99 o 
   3   0  14      236.54      223.54     12.39 o 
  -5   1  14        1.95        2.60      1.87 o 
  -4   1  14       75.96       63.21      9.92 o 
  -3   1  14        1.64        0.39      7.29 o 
  -2   1  14       62.00       66.27      5.63 o 
  -1   1  14       23.36       26.37      3.51 o 
   0   1  14       22.80       25.36      3.69 o 
   1   1  14       57.23       54.45      4.94 o 
   2   1  14       51.90       59.95      6.72 o 
   3   1  14      202.29      232.41     11.94 o 
  -5   2  14        4.26       -2.28      3.39 o 
  -4   2  14       22.10       12.83      6.75 o 
  -3   2  14       52.80       58.73     10.43 o 
  -2   2  14        0.86        7.97      3.10 o 
  -1   2  14        6.97        8.21      2.31 o 
   0   2  14       21.17       22.18      5.68 o 
   1   2  14      167.48      161.20      8.66 o 
   2   2  14        0.29        2.63      2.37 o 
   3   2  14        1.06        0.97      1.85 o 
  -4   3  14        6.93        7.15     12.87 o 
  -3   3  14       20.08       25.10      4.65 o 
  -2   3  14        0.39        1.74      2.09 o 
  -1   3  14        0.15        4.80      2.23 o 
   0   3  14       87.36       83.58      6.33 o 
   1   3  14       58.28       53.69      4.93 o 
   2   3  14        0.03        1.21      1.81 o 
  -4   4  14       53.58       70.89     44.91 o 
  -3   4  14        5.73        8.00      3.48 o 
  -2   4  14        4.72        5.14      2.14 o 
  -1   4  14       34.60       32.35      3.45 o 
   0   4  14        0.37        0.30      1.89 o 
   1   4  14        1.71        1.77      1.67 o 
   2   4  14       31.95       27.95      3.22 o 
  -4   5  14       37.26       54.07     10.74 o 
  -3   5  14       41.48       34.45      7.17 o 
  -2   5  14        0.54        2.86      2.32 o 
  -1   5  14        0.00        0.35      2.92 o 
   0   5  14       20.37       22.92      2.89 o 
   1   5  14       14.32       12.44      2.32 o 
  -3   6  14        0.01        9.18      5.00 o 
  -2   6  14        0.32       -1.69      1.88 o 
  -1   6  14       29.36       22.32      3.58 o 
   0   6  14       14.50       13.33      2.38 o 
   1   6  14        0.00       -0.52      1.21 o 
  -2   7  14       54.26       47.84      6.88 o 
  -1   7  14        4.49        5.75      2.62 o 
  -1 -13  15       39.54       39.96      7.36 o 
   0 -13  15      146.04      162.30      8.73 o 
   1 -13  15        2.07        1.73      1.69 o 
  -2 -12  15      341.12      443.83     20.35 o 
  -1 -12  15       42.02       40.32      5.20 o 
   0 -12  15       14.38       18.46      4.63 o 
   1 -12  15       26.58       24.14      4.47 o 
   2 -12  15        0.33        2.17      1.65 o 
  -2 -11  15        0.70        2.47      2.01 o 
  -1 -11  15       97.33       94.14      8.84 o 
   0 -11  15        0.45       -1.56      2.39 o 
   1 -11  15        0.68        1.17      3.24 o 
   2 -11  15      105.72       98.20      6.73 o 
  -3 -10  15       15.93       11.20      5.38 o 
  -2 -10  15        6.52        5.60      2.53 o 
  -1 -10  15        8.93        6.88      2.55 o 
   0 -10  15        2.68        4.38      2.44 o 
   1 -10  15       70.55       73.15      6.91 o 
   2 -10  15       27.26       24.57      3.67 o 
   3 -10  15       11.62       10.81      3.73 o 
  -3  -9  15       21.04       25.15      5.16 o 
  -2  -9  15        6.13        2.96      3.49 o 
  -1  -9  15       43.63       49.01      5.43 o 
   0  -9  15        1.74        2.48      3.91 o 
   1  -9  15        6.43       11.67      3.15 o 
   2  -9  15       23.55       21.00      5.38 o 
   3  -9  15       89.69       82.13     13.62 o 
  -4  -8  15        1.98       -2.06      6.02 o 
  -3  -8  15       38.22       32.45      5.75 o 
  -2  -8  15       37.79       30.80      4.68 o 
  -1  -8  15      108.03       92.38      8.72 o 
   0  -8  15      126.20      142.10     11.17 o 
   1  -8  15       28.02       26.40      4.63 o 
   2  -8  15      123.99      122.94      7.32 o 
   3  -8  15        4.69        3.49      1.21 o 
  -4  -7  15        2.92        3.20      2.26 o 
  -3  -7  15       14.07       11.83      3.74 o 
  -2  -7  15       98.92       92.48      9.64 o 
  -1  -7  15       52.52       43.29      5.70 o 
   0  -7  15       11.46       14.68      3.47 o 
   1  -7  15      234.27      273.03     26.19 o 
   2  -7  15        2.46        0.16      1.83 o 
   3  -7  15        1.31        1.67      1.27 o 
  -4  -6  15      136.33      127.21     15.16 o 
  -3  -6  15       99.24       93.99      9.09 o 
  -2  -6  15       63.82       63.33      6.02 o 
  -1  -6  15        0.39        1.36      2.58 o 
   0  -6  15       28.12       28.36      5.13 o 
   1  -6  15       23.76       27.16      5.76 o 
   2  -6  15        4.76        0.72      3.28 o 
   3  -6  15        1.49       -0.11      2.03 o 
  -4  -5  15       79.26       76.14      7.75 o 
  -3  -5  15        0.34        0.71      4.99 o 
  -2  -5  15       21.60       23.12      3.63 o 
  -1  -5  15      125.12      119.30      7.22 o 
   0  -5  15        1.24        2.32      2.87 o 
   1  -5  15       18.51       17.59      4.19 o 
   2  -5  15       63.10       63.82      8.25 o 
   3  -5  15       28.75       30.29      4.73 o 
  -4  -4  15        2.95       -0.72      4.46 o 
  -3  -4  15        9.65        6.82      3.08 o 
  -2  -4  15      291.30      285.40     20.45 o 
  -1  -4  15       54.24       51.34      4.34 o 
   0  -4  15       71.31       66.09      6.27 o 
   1  -4  15        8.67        4.30      2.72 o 
   2  -4  15        7.97        6.87      2.25 o 
   3  -4  15       10.25       11.48      4.16 o 
  -5  -3  15       15.39       15.30      4.71 o 
  -4  -3  15        1.37       -2.28      2.57 o 
  -3  -3  15       33.82       28.02      4.43 o 
  -2  -3  15        2.05        5.92      3.77 o 
  -1  -3  15       14.60       17.29      4.60 o 
   0  -3  15      195.95      200.19     10.99 o 
   1  -3  15       37.04       27.41      4.64 o 
   2  -3  15        7.36        7.81      2.50 o 
   3  -3  15        6.56        6.98      2.26 o 
  -5  -2  15        5.77        5.63      3.29 o 
  -4  -2  15        0.72        0.72      3.18 o 
  -3  -2  15       10.83        5.95      3.25 o 
  -2  -2  15      370.75      357.41     21.54 o 
  -1  -2  15       49.06       50.13      5.08 o 
   0  -2  15       22.14       16.61      3.55 o 
   1  -2  15        8.88        6.61      2.41 o 
   2  -2  15        6.84        7.92      2.52 o 
   3  -2  15        0.47       -0.17      1.46 o 
  -5  -1  15        7.57       12.78     12.28 o 
  -4  -1  15        7.17        6.30      3.27 o 
  -3  -1  15       58.92       49.97      5.93 o 
  -2  -1  15      275.86      262.25     18.27 o 
  -1  -1  15      220.16      239.19     14.69 o 
   0  -1  15      186.66      204.97     11.69 o 
   1  -1  15       11.49       13.98      3.37 o 
   2  -1  15      128.05      141.68      8.67 o 
   3  -1  15       11.63        9.22      2.97 o 
  -4   0  15        0.34        2.81      2.54 o 
  -3   0  15        5.32        7.99      4.11 o 
  -2   0  15       89.16       97.40      6.90 o 
  -1   0  15        1.71        2.62      2.50 o 
   0   0  15       45.72       44.70      4.68 o 
   1   0  15       91.69       98.82      6.92 o 
   2   0  15      141.75      149.84      8.77 o 
   3   0  15       32.14       34.71      5.23 o 
  -4   1  15       15.35       13.82      4.20 o 
  -3   1  15       44.57       26.28      7.31 o 
  -2   1  15        2.01        4.26      4.73 o 
  -1   1  15       65.32       59.44      5.26 o 
   0   1  15       51.46       49.49      4.82 o 
   1   1  15        0.00       -0.29      2.06 o 
   2   1  15       74.67       73.74      5.46 o 
  -4   2  15        1.80       -3.03      3.50 o 
  -3   2  15       32.81       43.07      7.25 o 
  -2   2  15        0.19        2.33      2.77 o 
  -1   2  15       21.74       31.24      4.52 o 
   0   2  15       14.74       17.45      3.72 o 
   1   2  15        1.15       -1.72      1.72 o 
   2   2  15      345.54      350.71     12.65 o 
  -4   3  15       10.35       12.24      4.51 o 
  -3   3  15       25.19       44.07      9.01 o 
  -2   3  15       35.24       39.24      4.54 o 
  -1   3  15      108.75       92.66     13.53 o 
   0   3  15      109.53      102.28      7.42 o 
   1   3  15       46.89       47.61      4.18 o 
   2   3  15        2.51        3.79      2.44 o 
  -3   4  15        1.69        0.75      3.00 o 
  -2   4  15        0.02        6.60      3.30 o 
  -1   4  15        3.65        2.37      2.37 o 
   0   4  15        1.28       -0.73      1.47 o 
   1   4  15       18.28       16.55      2.54 o 
  -3   5  15        4.17       17.52      6.09 o 
  -2   5  15       34.11       38.51      6.94 o 
  -1   5  15       11.27        9.94      2.55 o 
   0   5  15       41.15       42.73      3.77 o 
  -1   6  15        1.08       -1.14      7.83 o 
  -1 -12  16        1.70        3.46      2.13 o 
   0 -12  16        6.21        6.84      4.49 o 
   1 -12  16       32.93       32.62      4.89 o 
  -2 -11  16       32.48       39.27      6.43 o 
  -1 -11  16       77.12       82.22      9.66 o 
   0 -11  16       62.34       69.09      8.12 o 
   1 -11  16       12.27        8.90      3.05 o 
   2 -11  16       63.96       69.61     10.39 o 
  -2 -10  16        0.82       -0.87      1.23 o 
  -1 -10  16        8.29       13.51      3.09 o 
   0 -10  16        7.55       11.56      2.54 o 
   1 -10  16        1.68        0.73      1.41 o 
   2 -10  16       61.81       50.19      5.77 o 
  -3  -9  16        0.53        1.29      5.15 o 
  -2  -9  16        6.47        8.86      2.66 o 
  -1  -9  16       63.59       59.70      6.08 o 
   0  -9  16       58.53       71.63      7.69 o 
   1  -9  16        0.47       -1.63      1.77 o 
   2  -9  16       44.88       38.97      5.57 o 
  -3  -8  16        0.23        0.87      2.42 o 
  -2  -8  16       99.45      113.87      9.12 o 
  -1  -8  16       30.05       28.72      4.52 o 
   0  -8  16        1.57       -0.20      2.42 o 
   1  -8  16       12.17       12.38      2.70 o 
   2  -8  16        0.25       -0.46      1.12 o 
   3  -8  16       19.69       15.84      4.61 o 
  -3  -7  16        1.43        4.36      3.10 o 
  -2  -7  16       28.78       32.12      4.47 o 
  -1  -7  16        0.18        2.33      2.37 o 
   0  -7  16        6.56        7.02      2.92 o 
   1  -7  16       50.35       41.89      5.53 o 
   2  -7  16       18.64       15.57      2.92 o 
   3  -7  16        7.39        5.99      3.58 o 
  -4  -6  16       16.60       15.83      4.31 o 
  -3  -6  16      131.52      151.12     11.79 o 
  -2  -6  16      102.64       89.40      8.09 o 
  -1  -6  16       15.05       15.73      4.54 o 
   0  -6  16        2.91        4.62      2.53 o 
   1  -6  16      140.94      139.46     12.62 o 
   2  -6  16        0.12       -0.70      1.70 o 
   3  -6  16      117.62      112.48     10.78 o 
  -4  -5  16       64.25       62.29      6.51 o 
  -3  -5  16       80.67       73.92      6.75 o 
  -2  -5  16        5.28        6.73      3.08 o 
  -1  -5  16       24.68       16.21      4.96 o 
   0  -5  16        4.74        6.22      2.67 o 
   1  -5  16       10.35       10.58      4.30 o 
   2  -5  16       18.78       17.00      3.95 o 
   3  -5  16        0.03        0.02      1.28 o 
  -4  -4  16       11.85        8.39      3.41 o 
  -3  -4  16      145.14      159.57      9.30 o 
  -2  -4  16      100.72       89.69      7.84 o 
  -1  -4  16       68.90       63.83      5.59 o 
   0  -4  16       79.37       87.29      8.33 o 
   1  -4  16        9.81        5.35      2.95 o 
   2  -4  16       31.64       26.30      4.81 o 
   3  -4  16        0.29       -0.51      1.07 o 
  -4  -3  16       10.52       14.83      5.03 o 
  -3  -3  16       15.92       24.91      6.51 o 
  -2  -3  16        7.59       13.37      4.53 o 
  -1  -3  16        0.00        3.22      2.88 o 
   0  -3  16       91.98      104.98      8.86 o 
   1  -3  16       48.32       53.30      6.13 o 
   2  -3  16       18.33       24.18      3.72 o 
   3  -3  16       23.85       15.68      5.02 o 
  -4  -2  16        3.25        1.99      5.53 o 
  -3  -2  16       92.57       90.31      7.71 o 
  -2  -2  16      212.71      171.11     11.61 o 
  -1  -2  16       53.35       45.19      5.00 o 
   0  -2  16       14.01       15.03      3.30 o 
   1  -2  16       68.43       79.57      8.03 o 
   2  -2  16       38.52       39.21      4.71 o 
  -4  -1  16       12.64       14.10      4.83 o 
  -3  -1  16        0.17        7.79      6.74 o 
  -2  -1  16       74.42       56.65      6.63 o 
  -1  -1  16        6.71        7.65      2.89 o 
   0  -1  16       11.24        9.67      3.05 o 
   1  -1  16       61.41       65.77      6.06 o 
   2  -1  16      309.83      329.97     12.89 o 
  -4   0  16        0.14        2.25      5.17 o 
  -3   0  16       78.61       72.31     10.69 o 
  -2   0  16       61.83       58.41      8.49 o 
  -1   0  16       79.92       92.43      6.25 o 
   0   0  16       93.73      107.52      8.12 o 
   1   0  16       28.42       33.80      4.10 o 
   2   0  16        7.93        4.88      1.76 o 
  -4   1  16       18.19        8.30      7.81 o 
  -3   1  16        0.42       -5.21     15.62 o 
  -2   1  16       36.81       41.84      6.53 o 
  -1   1  16       26.01       28.66      3.70 o 
   0   1  16       55.16       54.82      5.18 o 
   1   1  16        0.25        0.76      1.81 o 
  -3   2  16        1.96        0.93      6.28 o 
  -2   2  16        3.88       10.09      3.48 o 
  -1   2  16        2.65        2.30      1.89 o 
   0   2  16       53.48       58.42      5.23 o 
   1   2  16        1.20       -0.59      1.41 o 
  -3   3  16        5.82        9.85      6.51 o 
  -2   3  16        6.68        7.54      3.21 o 
  -1   3  16       45.36       46.44      4.20 o 
   0   3  16       20.20       19.12      2.49 o 
  -2   4  16        3.76        5.98      3.86 o 
  -1   4  16        4.63        6.08      2.55 o 
   0 -11  17       21.64       18.53      3.63 o 
  -1 -10  17        0.24       -1.19      1.71 o 
   0 -10  17        1.63       -1.77      2.03 o 
   1 -10  17       17.39       17.79      3.70 o 
  -2  -9  17       10.46        7.10      3.14 o 
  -1  -9  17       30.78       35.95      4.71 o 
   0  -9  17       16.31        8.94      2.33 o 
   1  -9  17       77.52       75.09      5.31 o 
  -2  -8  17       14.04       15.01      2.56 o 
  -1  -8  17      133.80      142.88     10.27 o 
   0  -8  17        3.32       -0.22      2.37 o 
   1  -8  17        0.24        0.77      1.54 o 
   2  -8  17       99.22       95.88      7.82 o 
  -3  -7  17       52.42       40.51     11.84 o 
  -2  -7  17       30.14       29.48      3.75 o 
  -1  -7  17        7.78        5.80      2.86 o 
   0  -7  17       92.32      106.50      8.65 o 
   1  -7  17       18.12       16.36      3.55 o 
   2  -7  17        2.18        0.95      1.70 o 
  -3  -6  17       29.39       26.35      6.02 o 
  -2  -6  17        3.15        9.54      3.47 o 
  -1  -6  17        1.61        1.58      2.70 o 
   0  -6  17      144.25      181.29     13.68 o 
   1  -6  17       20.21       19.45      3.82 o 
   2  -6  17        7.28       12.28      2.33 o 
  -3  -5  17       10.16       12.50      3.63 o 
  -2  -5  17      270.55      291.18     21.50 o 
  -1  -5  17       10.36       10.98      3.93 o 
   0  -5  17        5.76        9.63      3.23 o 
   1  -5  17       19.31       15.62      3.70 o 
   2  -5  17        0.35       -0.17      1.96 o 
  -3  -4  17       31.73       24.34      4.07 o 
  -2  -4  17      324.01      371.67     18.12 o 
  -1  -4  17       45.56       53.41      7.57 o 
   0  -4  17        0.01        3.37      2.86 o 
   1  -4  17      167.82      175.64     18.41 o 
   2  -4  17        7.75        9.80      3.13 o 
  -3  -3  17        4.46        3.40      3.03 o 
  -2  -3  17       77.25       69.83      9.41 o 
  -1  -3  17       39.07       44.01      7.20 o 
   0  -3  17       63.00       74.77      6.09 o 
   1  -3  17        0.47       -1.30      2.34 o 
   2  -3  17       65.66       60.30      7.05 o 
  -3  -2  17      192.03      220.32     17.25 o 
  -2  -2  17        0.01        0.54      1.87 o 
  -1  -2  17        0.02       -0.22      2.13 o 
   0  -2  17        2.86        1.36      1.86 o 
   1  -2  17       34.48       36.56      4.67 o 
   2  -2  17       57.14       49.93      8.74 o 
  -3  -1  17       46.63       35.94     10.09 o 
  -2  -1  17      177.00      143.58     22.49 o 
  -1  -1  17       10.09        5.84      2.23 o 
   0  -1  17       16.97       19.82      3.30 o 
   1  -1  17       49.43       52.09      5.28 o 
  -3   0  17      116.81       99.11     16.84 o 
  -2   0  17        1.03        3.90      3.08 o 
  -1   0  17      183.56      197.75     17.56 o 
   0   0  17       21.05       22.13      3.74 o 
   1   0  17        1.96        0.75      2.08 o 
  -3   1  17       30.68       46.92      8.66 o 
  -2   1  17        5.10        7.87      4.29 o 
  -1   1  17      118.86      140.27     10.41 o 
   0   1  17        0.79        0.10      1.79 o 
  -2   2  17        3.28        2.51      9.82 o 
  -1   2  17       19.96       13.94      3.15 o 
   0   2  17        9.61        7.30      3.66 o 
  -1  -8  18       37.73       38.48      5.52 o 
   0  -8  18       11.56       12.51      2.62 o 
  -2  -7  18       14.20       22.12      6.26 o 
  -1  -7  18       12.34       12.16      3.13 o 
   0  -7  18       45.18       52.13     10.02 o 
   1  -7  18       20.36       14.17      3.35 o 
  -2  -6  18       80.18       90.68     13.39 o 
  -1  -6  18       20.89       23.13      5.60 o 
   0  -6  18       85.13       92.38      8.31 o 
   1  -6  18       13.88       20.16      4.15 o 
  -2  -5  18       47.25       50.42     12.95 o 
  -1  -5  18       45.64       49.22      6.39 o 
   0  -5  18       43.05       47.20      6.70 o 
   1  -5  18        5.44        8.48      2.27 o 
  -2  -4  18       17.50       21.56      5.47 o 
  -1  -4  18        1.51       -0.33      2.02 o 
   0  -4  18      165.74      199.80     12.34 o 
   1  -4  18        7.35        5.36      2.72 o 
  -2  -3  18      196.22      201.56     11.59 o 
  -1  -3  18       85.82       98.03      9.09 o 
   0  -3  18       70.53       70.51      7.93 o 
   1  -3  18        6.49        6.03      2.12 o 
  -2  -2  18       38.76       42.22      7.37 o 
  -1  -2  18        1.02        0.47      6.96 o 
   0  -2  18       94.59      105.68      8.08 o 
  -2  -1  18      166.09      194.61     17.51 o 
  -1  -1  18       17.06       15.06      4.78 o 
   0  -1  18        7.72        5.27      3.01 o 
                                                 
